# Supplementary material for: Social Regulation of Gene Expression in Threespine Sticklebacks
Source: PLoS One. 2015 Sep 14;10(9):e0137726. doi: 10.1371/journal.pone.0137726 (PMC4569571; doi:10.1371/journal.pone.0137726)
Supplement: S1 File — File contains a list of all hindbrain genes that were significantly upregulated (FDR < 0.05) in group- and individually-housed fish, on two separate worksheets. (XLSX) [file pone.0137726.s001.xlsx]

## Sheet: higher in group housed
Ensembl_Gene_ID	log2FC	logCPM	LR	PValue	FDR	Chromosome	Gene_Start	Associated_Gene_Name	Description
ENSGACG00000007463	3.91941	0.126034	10.9332	0.000944575	0.0252888	groupXVIII	6272879	syne2a (1 of 2)	spectrin repeat containing, nuclear envelope 2a [Source:ZFIN;Acc:ZDB-GENE-041001-109]
ENSGACG00000005626	3.43314	1.30874	23.8891	1.02e-06	0.00148017	groupXI	1659578	HOXB5 (2 of 2)	homeobox B5 [Source:HGNC Symbol;Acc:HGNC:5116]
ENSGACG00000001172	3.2435	4.26503	21.8024	3.02e-06	0.00234643	scaffold_146	208612	NA	NA
ENSGACG00000005716	3.13405	-0.589229	12.9253	0.000324175	0.0169696	groupXII	6853988	NA	NA
ENSGACG00000018064	3.07174	3.51925	16.2739	5.48e-05	0.00814148	scaffold_515	1776	NA	NA
ENSGACG00000003170	3.02344	-0.513939	8.50548	0.00354078	0.0473716	groupVIII	1137893	NA	NA
ENSGACG00000002950	2.97713	0.770168	8.79358	0.00302292	0.0437835	groupVIII	223031	SZT2 (1 of 2)	seizure threshold 2 homolog (mouse) [Source:HGNC Symbol;Acc:HGNC:29040]
ENSGACG00000017590	2.89661	7.23472	17.425	2.99e-05	0.00654485	groupIII	14704582	crema	cAMP responsive element modulator a [Source:ZFIN;Acc:ZDB-GENE-030131-7031]
ENSGACG00000003945	2.88872	1.49076	19.9799	7.83e-06	0.00326047	groupV	4610433	hoxb5b	homeo box B5b [Source:ZFIN;Acc:ZDB-GENE-000823-6]
ENSGACG00000002005	2.85266	0.0713048	13.5511	0.000232159	0.0148654	scaffold_149	79926	si:dkey-14o18.2	si:dkey-14o18.2 [Source:ZFIN;Acc:ZDB-GENE-060503-145]
ENSGACG00000013776	2.71836	4.23567	18.6839	1.54e-05	0.00488005	groupVIII	17922958	herc2 (2 of 2)	hect domain and RLD 2 [Source:ZFIN;Acc:ZDB-GENE-070718-6]
ENSGACG00000001636	2.68639	-0.36699	8.71886	0.00314934	0.0444914	scaffold_106	219203	NA	NA
ENSGACG00000011127	2.68447	0.146971	8.44182	0.0036669	0.0481674	groupXV	10499389	NA	NA
ENSGACG00000009610	2.61209	-0.0821547	16.8853	3.97e-05	0.00753622	groupI	9423834	si:ch211-195m9.3	si:ch211-195m9.3 [Source:ZFIN;Acc:ZDB-GENE-120215-210]
ENSGACG00000008919	2.51723	0.0886557	14.0983	0.000173498	0.0133152	groupX	13502303	kcnk9	potassium channel, subfamily K, member 9 [Source:ZFIN;Acc:ZDB-GENE-070705-260]
ENSGACG00000018488	2.48413	2.71475	19.5145	9.98e-06	0.0035528	groupIX	12466722	NA	NA
ENSGACG00000017235	2.4578	-0.00849972	16.5866	4.65e-05	0.00773489	groupIII	13390658	CYR61 (2 of 2)	cysteine-rich, angiogenic inducer, 61 [Source:HGNC Symbol;Acc:HGNC:2654]
ENSGACG00000007108	2.43964	3.22838	23.2109	1.45e-06	0.00159024	groupX	9889833	hoxa5a	homeo box A5a [Source:ZFIN;Acc:ZDB-GENE-000823-9]
ENSGACG00000009416	2.43731	1.89799	12.0555	0.000516392	0.0199031	groupXII	11636423	hoxc5a	homeo box C5a [Source:ZFIN;Acc:ZDB-GENE-980526-533]
ENSGACG00000014677	2.41605	2.67689	15.9032	6.67e-05	0.0088331	groupVIII	19336528	PRRC2C (1 of 2)	proline-rich coiled-coil 2C [Source:HGNC Symbol;Acc:HGNC:24903]
ENSGACG00000011293	2.40659	3.57381	13.6047	0.000225617	0.0147688	groupXIII	12838559	HECTD4 (2 of 2)	HECT domain containing E3 ubiquitin protein ligase 4 [Source:HGNC Symbol;Acc:HGNC:26611]
ENSGACG00000004479	2.40516	0.860375	16.1182	5.95e-05	0.00845341	groupI	150455	sst1.1	somatostatin 1, tandem duplicate 1 [Source:ZFIN;Acc:ZDB-GENE-030131-4743]
ENSGACG00000011057	2.3887	2.60854	19.5897	9.6e-06	0.0035528	groupXII	14378049	NA	NA
ENSGACG00000004861	2.35276	0.852357	14.4637	0.000142884	0.0121423	groupXII	5312611	agrn	agrin [Source:ZFIN;Acc:ZDB-GENE-030131-1033]
ENSGACG00000007999	2.35014	-0.116047	9.24893	0.00235633	0.0384784	groupX	12333007	RARB (1 of 2)	retinoic acid receptor, beta [Source:HGNC Symbol;Acc:HGNC:9865]
ENSGACG00000004506	2.3481	0.108288	16.3883	5.16e-05	0.00793545	groupX	6815119	s100u	S100 calcium binding protein U [Source:ZFIN;Acc:ZDB-GENE-030131-3121]
ENSGACG00000000274	2.34595	2.09828	13.0795	0.000298542	0.0165029	scaffold_69	196695	TTN	titin [Source:HGNC Symbol;Acc:HGNC:12403]
ENSGACG00000014478	2.33342	4.82417	17.4541	2.94e-05	0.00652925	groupIII	4852681	col15a1b	collagen, type XV, alpha 1b [Source:ZFIN;Acc:ZDB-GENE-070912-689]
ENSGACG00000000769	2.30782	4.25823	17.5475	2.8e-05	0.00633664	scaffold_177	105895	elfn2	extracellular leucine-rich repeat and fibronectin type III domain containing 2 [Source:ZFIN;Acc:ZDB-GENE-080327-26]
ENSGACG00000003717	2.27487	0.392344	20.4073	6.26e-06	0.00305467	groupXII	2759312	klf15	Kruppel-like factor 15 [Source:ZFIN;Acc:ZDB-GENE-030131-7844]
ENSGACG00000018205	2.25982	-0.0552957	9.97881	0.00158352	0.031327	groupIX	10451111	rasal3 (1 of 2)	RAS protein activator like 3 [Source:ZFIN;Acc:ZDB-GENE-101130-3]
ENSGACG00000003526	2.2122	1.5918	10.3799	0.00127392	0.0289359	groupXX	1003300	VPS13B (1 of 3)	vacuolar protein sorting 13 homolog B (yeast) [Source:HGNC Symbol;Acc:HGNC:2183]
ENSGACG00000009712	2.19879	0.412226	15.8359	6.91e-05	0.0088331	groupVI	11841887	hmx2	H6 family homeobox 2 [Source:ZFIN;Acc:ZDB-GENE-080506-2]
ENSGACG00000017343	2.1888	0.540939	14.5339	0.000137659	0.0119289	groupII	21894740	OTOG	otogelin [Source:HGNC Symbol;Acc:HGNC:8516]
ENSGACG00000007822	2.17336	5.85414	15.3229	9.06e-05	0.00994057	groupXI	4833759	tnrc18 (2 of 2)	trinucleotide repeat containing 18 [Source:ZFIN;Acc:ZDB-GENE-100326-1]
ENSGACG00000010650	2.1534	2.66395	17.2302	3.31e-05	0.00683442	groupXX	12208422	grin2db	glutamate receptor, ionotropic, N-methyl D-aspartate 2D, b [Source:ZFIN;Acc:ZDB-GENE-100920-7]
ENSGACG00000009792	2.13647	0.921843	13.3835	0.000253847	0.0153758	groupI	9710705	fosb	FBJ murine osteosarcoma viral oncogene homolog B [Source:ZFIN;Acc:ZDB-GENE-041114-181]
ENSGACG00000012699	2.13103	2.53119	12.338	0.000443833	0.018853	scaffold_151	12866	si:ch73-379f7.5 (3 of 3)	si:ch73-379f7.5 [Source:ZFIN;Acc:ZDB-GENE-120215-18]
ENSGACG00000014515	2.13078	0.917981	8.35241	0.00385175	0.0489605	groupIII	4951552	neto1	neuropilin (NRP) and tolloid (TLL)-like 1 [Source:ZFIN;Acc:ZDB-GENE-070912-592]
ENSGACG00000014183	2.1281	5.38215	20.763	5.2e-06	0.00280652	groupVIII	18448337	fryl (2 of 2)	furry homolog-like (Drosophila) [Source:ZFIN;Acc:ZDB-GENE-040914-58]
ENSGACG00000006735	2.12697	1.18769	15.6331	7.69e-05	0.00924993	groupXV	3089102	arid1b	AT rich interactive domain 1B (SWI1-like) [Source:ZFIN;Acc:ZDB-GENE-030131-4459]
ENSGACG00000003045	2.12422	1.36078	17.7073	2.58e-05	0.0062284	groupXXI	7489501	NA	NA
ENSGACG00000015205	2.07283	3.38001	16.2775	5.47e-05	0.00814148	scaffold_68	645872	NA	NA
ENSGACG00000004035	2.04993	5.3639	14.865	0.000115485	0.0110265	groupV	4676035	srcap	Snf2-related CREBBP activator protein [Source:ZFIN;Acc:ZDB-GENE-041008-127]
ENSGACG00000012048	2.04271	1.16722	15.2714	9.31e-05	0.00994057	groupXIII	13833935	NA	NA
ENSGACG00000009551	2.02231	5.82199	12.348	0.000441463	0.0188516	groupX	14673761	rnf139	ring finger protein 139 [Source:ZFIN;Acc:ZDB-GENE-080401-4]
ENSGACG00000008825	2.00239	-0.247881	9.12809	0.00251715	0.0398131	groupI	7895088	NA	NA
ENSGACG00000008270	1.98527	1.81104	18.5682	1.64e-05	0.0050003	groupV	10257364	ntn2	netrin 2 [Source:ZFIN;Acc:ZDB-GENE-050310-2]
ENSGACG00000015803	1.97211	0.512955	16.724	4.32e-05	0.00772199	groupXIV	1158828	ZNF703 (2 of 2)	zinc finger protein 703 [Source:HGNC Symbol;Acc:HGNC:25883]
ENSGACG00000013933	1.96725	0.736497	13.754	0.000208377	0.0146756	groupI	20491288	xirp2a	xin actin-binding repeat containing 2a [Source:ZFIN;Acc:ZDB-GENE-040108-7]
ENSGACG00000006761	1.96117	0.214593	8.79147	0.00302642	0.0437835	groupXV	3265584	NA	NA
ENSGACG00000000451	1.93648	0.347644	8.6821	0.0032135	0.044808	scaffold_27	926103	NR4A1 (1 of 2)	nuclear receptor subfamily 4, group A, member 1 [Source:HGNC Symbol;Acc:HGNC:7980]
ENSGACG00000016810	1.91455	0.80059	10.0943	0.00148728	0.0306815	groupIV	4157756	NA	NA
ENSGACG00000007838	1.90827	0.279891	11.358	0.000751234	0.0230825	groupVIII	8849666	ABHD8 (1 of 2)	abhydrolase domain containing 8 [Source:HGNC Symbol;Acc:HGNC:23759]
ENSGACG00000013569	1.88339	0.518486	13.0665	0.00030062	0.0165642	groupXVIII	15943021	SLC35D3	solute carrier family 35, member D3 [Source:HGNC Symbol;Acc:HGNC:15621]
ENSGACG00000011907	1.88123	0.0314258	8.46564	0.00361918	0.0479264	groupVI	16181217	NA	NA
ENSGACG00000014379	1.87716	1.91855	14.1817	0.000165974	0.0128864	groupII	3338616	ADAMTSL3 (1 of 2)	ADAMTS-like 3 [Source:HGNC Symbol;Acc:HGNC:14633]
ENSGACG00000002910	1.85962	3.52846	13.7215	0.000212015	0.0146756	groupX	3271732	prrc2a	proline-rich coiled-coil 2A [Source:ZFIN;Acc:ZDB-GENE-010501-4]
ENSGACG00000000226	1.858	0.703282	9.56041	0.00198819	0.0352285	scaffold_238	683	NACC1 (1 of 2)	nucleus accumbens associated 1, BEN and BTB (POZ) domain containing [Source:HGNC Symbol;Acc:HGNC:20967]
ENSGACG00000000525	1.83427	2.54957	15.7315	7.3e-05	0.0090356	scaffold_397	1558	rreb1b	ras responsive element binding protein 1b [Source:ZFIN;Acc:ZDB-GENE-070912-273]
ENSGACG00000016007	1.81411	1.45323	9.10171	0.0025537	0.0402299	groupIII	9160561	si:dkeyp-106c3.1	si:dkeyp-106c3.1 [Source:ZFIN;Acc:ZDB-GENE-050411-73]
ENSGACG00000019411	1.804	1.06419	14.5255	0.000138277	0.0119289	groupVII	4413660	GPR78	G protein-coupled receptor 78 [Source:HGNC Symbol;Acc:HGNC:4528]
ENSGACG00000004618	1.7985	1.55044	12.4454	0.000419024	0.01858	groupXVIII	1227899	si:dkey-17e16.9 (1 of 2)	si:dkey-17e16.9 [Source:ZFIN;Acc:ZDB-GENE-091118-123]
ENSGACG00000017220	1.78836	0.20166	10.8	0.00101498	0.0261007	groupIII	13328756	kiss1ra	KISS1 receptor a [Source:ZFIN;Acc:ZDB-GENE-070912-521]
ENSGACG00000015979	1.78303	2.52003	19.4168	1.05e-05	0.00366286	groupIX	656055	grin2bb	glutamate receptor, ionotropic, N-methyl D-aspartate 2B, genome duplicate b [Source:ZFIN;Acc:ZDB-GENE-061207-27]
ENSGACG00000009716	1.78125	0.9237	9.43312	0.00213101	0.03653	groupVI	11851894	HMX3 (2 of 2)	H6 family homeobox 3 [Source:HGNC Symbol;Acc:HGNC:5019]
ENSGACG00000020028	1.75782	0.977775	11.4698	0.000707345	0.0225986	groupVII	9639001	NRXN2 (1 of 3)	neurexin 2 [Source:HGNC Symbol;Acc:HGNC:8009]
ENSGACG00000019694	1.75635	6.32112	12.8726	0.000333422	0.017139	groupIV	28882245	cacna1c	calcium channel, voltage-dependent, L type, alpha 1C subunit [Source:ZFIN;Acc:ZDB-GENE-020129-1]
ENSGACG00000015822	1.75627	2.281	13.1206	0.000292071	0.0163569	scaffold_280	7229	PLXNB2 (3 of 3)	plexin B2 [Source:HGNC Symbol;Acc:HGNC:9104]
ENSGACG00000012628	1.75598	5.43233	14.3988	0.000147895	0.0124368	groupI	16234489	NOVA2 (1 of 2)	neuro-oncological ventral antigen 2 [Source:HGNC Symbol;Acc:HGNC:7887]
ENSGACG00000017402	1.75256	0.0982935	9.67699	0.0018659	0.0340507	groupIII	13870170	pth1ra	parathyroid hormone 1 receptor a [Source:ZFIN;Acc:ZDB-GENE-991123-8]
ENSGACG00000003112	1.74228	0.722052	11.1952	0.000820091	0.0239834	groupXII	1468616	col2a1a	collagen type II, alpha-1a [Source:ZFIN;Acc:ZDB-GENE-980526-192]
ENSGACG00000014590	1.73306	0.527681	11.7124	0.000620848	0.0211671	groupVIII	19230980	angptl1	angiopoietin-like 1 [Source:ZFIN;Acc:ZDB-GENE-040724-269]
ENSGACG00000014805	1.73162	3.71605	19.7978	8.61e-06	0.00341952	groupII	5013464	pnoca	prepronociceptin a [Source:ZFIN;Acc:ZDB-GENE-101229-1]
ENSGACG00000015342	1.73081	1.85776	14.2229	0.000162386	0.0128285	scaffold_48	1253749	egr2b	early growth response 2b [Source:ZFIN;Acc:ZDB-GENE-980526-283]
ENSGACG00000013098	1.71944	5.43346	20.741	5.26e-06	0.00280652	groupXII	17735936	flna (1 of 2)	filamin A, alpha (actin binding protein 280) [Source:ZFIN;Acc:ZDB-GENE-030131-2145]
ENSGACG00000015904	1.68879	3.61635	15.5117	8.2e-05	0.0095871	groupIX	151838	NA	NA
ENSGACG00000009642	1.66963	1.3182	9.3511	0.00222852	0.0375768	groupXIX	10965471	cpne8	copine VIII [Source:ZFIN;Acc:ZDB-GENE-100809-1]
ENSGACG00000006230	1.66778	2.56559	11.9314	0.000551955	0.0205798	groupXI	2669815	NA	NA
ENSGACG00000019401	1.65994	5.33959	17.999	2.21e-05	0.00572011	groupIX	17270999	TNRC6C (2 of 2)	trinucleotide repeat containing 6C [Source:HGNC Symbol;Acc:HGNC:29318]
ENSGACG00000003998	1.65853	1.64196	12.3193	0.000448308	0.0188694	groupXVII	1476939	NA	NA
ENSGACG00000017398	1.65517	0.744209	9.23797	0.00237048	0.0385988	groupIX	7760141	bnc2	basonuclin 2 [Source:ZFIN;Acc:ZDB-GENE-030131-5784]
ENSGACG00000014286	1.65455	2.23118	21.543	3.46e-06	0.00246238	groupXIII	18598461	unc13ba	unc-13 homolog Ba (C. elegans) [Source:ZFIN;Acc:ZDB-GENE-100921-10]
ENSGACG00000017296	1.65399	2.6121	13.5901	0.000227379	0.0147688	groupII	21600054	DENND4A (2 of 2)	DENN/MADD domain containing 4A [Source:HGNC Symbol;Acc:HGNC:24321]
ENSGACG00000013568	1.64964	0.695894	10.4029	0.00125821	0.0288088	groupXX	16499903	NA	NA
ENSGACG00000006420	1.64952	0.564859	11.6309	0.000648647	0.0218033	groupX	9117625	NA	NA
ENSGACG00000005271	1.64033	5.1756	16.5435	4.75e-05	0.00773489	groupI	1076088	sorl1	sortilin-related receptor, L(DLR class) A repeats containing [Source:ZFIN;Acc:ZDB-GENE-050208-22]
ENSGACG00000012320	1.63882	4.77382	13.5757	0.000229127	0.0147688	groupXI	11499498	TNRC6C (1 of 2)	trinucleotide repeat containing 6C [Source:HGNC Symbol;Acc:HGNC:29318]
ENSGACG00000013526	1.63543	1.11727	8.68918	0.00320104	0.0447	groupXI	13264596	suv420h2	suppressor of variegation 4-20 homolog 2 (Drosophila) [Source:ZFIN;Acc:ZDB-GENE-080523-2]
ENSGACG00000007100	1.62965	3.15321	10.124	0.0014635	0.0305756	groupX	9880413	HOXA4	homeobox A4 [Source:HGNC Symbol;Acc:HGNC:5105]
ENSGACG00000012570	1.62915	1.18971	8.2944	0.00397675	0.0494373	groupXVIII	14305383	MGA (2 of 2)	MGA, MAX dimerization protein [Source:HGNC Symbol;Acc:HGNC:14010]
ENSGACG00000003305	1.62334	3.50818	23.8529	1.04e-06	0.00148017	groupV	3037625	sdk2b	sidekick homolog 2b (chicken) [Source:ZFIN;Acc:ZDB-GENE-030131-8203]
ENSGACG00000014766	1.62264	2.15324	11.9111	0.000558008	0.0205798	groupIII	5781085	dlgap1a	discs, large (Drosophila) homolog-associated protein 1a [Source:ZFIN;Acc:ZDB-GENE-030616-580]
ENSGACG00000005395	1.61675	2.86336	19.6515	9.29e-06	0.00353462	groupXIII	3541942	unc5db	unc-5 homolog Db (C. elegans) [Source:ZFIN;Acc:ZDB-GENE-060531-162]
ENSGACG00000007197	1.6165	3.24925	15.1096	0.000101444	0.010253	groupXI	3962795	GRIN2B (1 of 2)	glutamate receptor, ionotropic, N-methyl D-aspartate 2B [Source:HGNC Symbol;Acc:HGNC:4586]
ENSGACG00000020611	1.6107	0.947949	9.07632	0.0025894	0.0404064	groupVII	21387177	NA	NA
ENSGACG00000017302	1.59865	4.46192	17.8679	2.37e-05	0.00603636	groupII	21638823	HERC1 (2 of 2)	HECT and RLD domain containing E3 ubiquitin protein ligase family member 1 [Source:HGNC Symbol;Acc:HGNC:4867]
ENSGACG00000018069	1.59749	3.01888	17.1794	3.4e-05	0.00683442	groupXIV	10846414	cacna1bb	calcium channel, voltage-dependent, N type, alpha 1B subunit, b [Source:ZFIN;Acc:ZDB-GENE-090514-4]
ENSGACG00000001993	1.59632	8.94209	13.2873	0.000267213	0.0156848	groupX	1265354	macf1	microtubule-actin crosslinking factor 1 [Source:ZFIN;Acc:ZDB-GENE-030131-3606]
ENSGACG00000005151	1.59361	4.85898	13.2302	0.000275469	0.0159501	groupVIII	4066146	mast2	microtubule associated serine/threonine kinase 2 [Source:ZFIN;Acc:ZDB-GENE-050309-150]
ENSGACG00000000239	1.59251	2.25964	12.4159	0.000425694	0.0186721	scaffold_114	38137	MYH7B	myosin, heavy chain 7B, cardiac muscle, beta [Source:HGNC Symbol;Acc:HGNC:15906]
ENSGACG00000014860	1.58278	4.51139	12.3846	0.000432888	0.0186721	groupIII	6023629	tpra (2 of 2)	translocated promoter region a (to activated MET oncogene) [Source:ZFIN;Acc:ZDB-GENE-081104-2]
ENSGACG00000019787	1.5762	2.91301	24.0384	9.44e-07	0.00148017	groupIV	30037121	cacna2d1a	calcium channel, voltage-dependent, alpha 2/delta subunit 1a [Source:ZFIN;Acc:ZDB-GENE-041210-215]
ENSGACG00000005627	1.57582	7.19151	12.528	0.000400893	0.0184046	groupXII	6613631	BSN (2 of 2)	bassoon presynaptic cytomatrix protein [Source:HGNC Symbol;Acc:HGNC:1117]
ENSGACG00000012706	1.56913	0.757646	12.8559	0.00033642	0.017139	groupXX	14432325	tbx20	T-box 20 [Source:ZFIN;Acc:ZDB-GENE-000427-7]
ENSGACG00000005450	1.55772	2.22553	14.6664	0.000128311	0.0118901	groupXVI	10666686	scn1a	sodium channel, voltage-gated, type I, alpha [Source:ZFIN;Acc:ZDB-GENE-040426-751]
ENSGACG00000012431	1.55454	3.76932	14.1917	0.000165094	0.0128766	groupXV	13027181	FBXO33	F-box protein 33 [Source:HGNC Symbol;Acc:HGNC:19833]
ENSGACG00000010671	1.55284	1.74879	8.58667	0.00338632	0.0462496	groupI	11124934	igsf9ba (1 of 2)	immunoglobulin superfamily, member 9Ba [Source:ZFIN;Acc:ZDB-GENE-060503-729]
ENSGACG00000017535	1.55227	3.50681	18.9156	1.37e-05	0.00440329	groupIII	14159976	larp4b (2 of 2)	La ribonucleoprotein domain family, member 4B [Source:ZFIN;Acc:ZDB-GENE-061027-39]
ENSGACG00000020879	1.54966	3.81578	14.3812	0.000149287	0.0124389	groupVII	27279197	rapgef6	Rap guanine nucleotide exchange factor (GEF) 6 [Source:ZFIN;Acc:ZDB-GENE-030131-6972]
ENSGACG00000020848	1.54616	1.15712	13.9732	0.000185431	0.0138919	groupVII	26791004	DOC2B	double C2-like domains, beta [Source:HGNC Symbol;Acc:HGNC:2986]
ENSGACG00000019372	1.54435	0.711371	11.4964	0.000697322	0.0225383	groupIX	16835067	pik3r5	phosphoinositide-3-kinase, regulatory subunit 5 [Source:ZFIN;Acc:ZDB-GENE-030131-2308]
ENSGACG00000014773	1.54384	6.27222	16.6203	4.57e-05	0.00772199	groupI	22767072	UNC80	unc-80 homolog (C. elegans) [Source:HGNC Symbol;Acc:HGNC:26582]
ENSGACG00000003484	1.53658	3.43611	13.1455	0.000288217	0.0162669	groupXVII	632635	NA	NA
ENSGACG00000012796	1.5333	2.84148	10.068	0.0015087	0.0308254	groupXIX	16575606	NA	NA
ENSGACG00000002363	1.52545	3.55096	11.0264	0.00089825	0.0248225	groupXIX	910428	anpepa	alanyl (membrane) aminopeptidase a [Source:ZFIN;Acc:ZDB-GENE-030131-4781]
ENSGACG00000007439	1.52048	2.17519	10.6523	0.00109934	0.0269409	groupX	11228435	dlgap3	discs, large (Drosophila) homolog-associated protein 3 [Source:ZFIN;Acc:ZDB-GENE-060503-413]
ENSGACG00000009009	1.51125	6.29724	16.2115	5.66e-05	0.00834169	groupI	7994935	kmt2a	lysine (K)-specific methyltransferase 2A [Source:ZFIN;Acc:ZDB-GENE-080521-3]
ENSGACG00000006796	1.51079	2.55947	9.9839	0.00157915	0.031327	groupX	9491782	AGO2	argonaute RISC catalytic component 2 [Source:HGNC Symbol;Acc:HGNC:3263]
ENSGACG00000005628	1.50352	1.51799	10.9773	0.000922326	0.0250569	groupXI	1677309	hoxb4a	homeo box B4a [Source:ZFIN;Acc:ZDB-GENE-990415-105]
ENSGACG00000004097	1.50023	7.40549	15.8305	6.93e-05	0.0088331	groupXVII	1648568	atp2b4	ATPase, Ca++ transporting, plasma membrane 4 [Source:ZFIN;Acc:ZDB-GENE-061027-60]
ENSGACG00000014247	1.49807	1.82244	8.33057	0.00389834	0.0491784	groupII	1954672	NA	NA
ENSGACG00000009421	1.49577	3.41634	10.4255	0.00124288	0.0286499	groupXII	11647407	hoxc4a	homeo box C4a [Source:ZFIN;Acc:ZDB-GENE-990415-112]
ENSGACG00000003335	1.49521	3.5537	15.5193	8.17e-05	0.0095871	groupXIII	159050	cacna1ba	calcium channel, voltage-dependent, N type, alpha 1B subunit, a [Source:ZFIN;Acc:ZDB-GENE-060531-44]
ENSGACG00000006844	1.49307	1.50926	9.39325	0.00217786	0.0369781	groupV	9081359	NA	NA
ENSGACG00000003916	1.49186	4.96303	11.7144	0.000620196	0.0211671	groupXV	29272	mgaa	MAX gene associated a [Source:ZFIN;Acc:ZDB-GENE-030603-1]
ENSGACG00000003741	1.48464	4.49437	16.4388	5.02e-05	0.00787392	groupXVII	1172579	tgm8	transglutaminase 8 [Source:ZFIN;Acc:ZDB-GENE-120718-3]
ENSGACG00000019719	1.47579	0.780163	9.08413	0.00257837	0.0404064	groupIX	18943449	NID1 (3 of 3)	nidogen 1 [Source:HGNC Symbol;Acc:HGNC:7821]
ENSGACG00000007788	1.4751	1.86153	17.1541	3.45e-05	0.00684572	groupI	6206113	phox2a	paired-like homeobox 2a [Source:ZFIN;Acc:ZDB-GENE-000223-14]
ENSGACG00000016245	1.47276	4.24474	11.8683	0.000570976	0.0205798	groupII	13986296	ahctf1	AT hook containing transcription factor 1 [Source:ZFIN;Acc:ZDB-GENE-070521-2]
ENSGACG00000001780	1.46687	1.27943	8.75689	0.00308434	0.0441732	scaffold_1088	48	NA	NA
ENSGACG00000014748	1.46183	1.99233	17.3146	3.17e-05	0.0068	groupII	4587091	ANPEP (3 of 3)	alanyl (membrane) aminopeptidase [Source:HGNC Symbol;Acc:HGNC:500]
ENSGACG00000020693	1.46169	3.50317	10.7272	0.00105572	0.0266679	groupVII	22406697	zbtb20	zinc finger and BTB domain containing 20 [Source:ZFIN;Acc:ZDB-GENE-070112-1992]
ENSGACG00000013136	1.46118	7.02377	12.6465	0.000376264	0.0180443	groupXII	18002252	atp2b3b	ATPase, Ca++ transporting, plasma membrane 3b [Source:ZFIN;Acc:ZDB-GENE-080409-2]
ENSGACG00000001287	1.45642	1.89983	13.5775	0.000228915	0.0147688	scaffold_249	27517	SPTBN5	spectrin, beta, non-erythrocytic 5 [Source:HGNC Symbol;Acc:HGNC:15680]
ENSGACG00000011142	1.45069	0.797061	9.44358	0.00211889	0.0363746	groupVI	14333376	egr2a	early growth response 2a [Source:ZFIN;Acc:ZDB-GENE-030723-6]
ENSGACG00000001678	1.44276	4.16439	11.0731	0.000875902	0.0245267	scaffold_213	11977	neb (2 of 2)	nebulin [Source:ZFIN;Acc:ZDB-GENE-041111-216]
ENSGACG00000015779	1.44132	3.92477	15.5	8.25e-05	0.0095871	groupII	10773843	zfhx3	zinc finger homeobox 3 [Source:ZFIN;Acc:ZDB-GENE-030131-7577]
ENSGACG00000005535	1.44131	1.21862	13.5063	0.000237768	0.0148858	groupXX	4387639	galr1	galanin receptor 1 [Source:ZFIN;Acc:ZDB-GENE-060503-290]
ENSGACG00000012442	1.44029	3.77552	15.2173	9.58e-05	0.00995202	groupVIII	15749226	notch2	notch homolog 2 [Source:ZFIN;Acc:ZDB-GENE-000329-4]
ENSGACG00000009702	1.43538	3.09228	21.2175	4.1e-06	0.00255502	groupX	14851285	COL14A1 (2 of 2)	collagen, type XIV, alpha 1 [Source:HGNC Symbol;Acc:HGNC:2191]
ENSGACG00000014202	1.43427	5.05874	17.3042	3.18e-05	0.0068	groupXI	14595153	SRCIN1 (2 of 2)	SRC kinase signaling inhibitor 1 [Source:HGNC Symbol;Acc:HGNC:29506]
ENSGACG00000008256	1.43183	2.98661	12.7145	0.000362838	0.017777	groupV	10204449	NA	NA
ENSGACG00000005480	1.431	6.72088	16.825	4.1e-05	0.00761021	groupXVII	3715493	SLC12A5 (2 of 2)	solute carrier family 12 (potassium/chloride transporter), member 5 [Source:HGNC Symbol;Acc:HGNC:13818]
ENSGACG00000005495	1.43078	2.16532	14.9537	0.000110181	0.0108811	groupXII	6111169	ajap1	adherens junctions associated protein 1 [Source:ZFIN;Acc:ZDB-GENE-041210-353]
ENSGACG00000006433	1.42676	0.751597	8.72138	0.00314499	0.0444914	groupXVI	12255869	dhdhl	dihydrodiol dehydrogenase (dimeric), like [Source:ZFIN;Acc:ZDB-GENE-040426-2180]
ENSGACG00000018946	1.42235	4.80339	11.4523	0.000714039	0.022628	groupIX	14963056	PKD1	polycystic kidney disease 1 (autosomal dominant) [Source:HGNC Symbol;Acc:HGNC:9008]
ENSGACG00000019674	1.41949	5.49506	13.3596	0.000257096	0.0155175	groupIV	28658720	wnk1b	WNK lysine deficient protein kinase 1b [Source:ZFIN;Acc:ZDB-GENE-030131-2656]
ENSGACG00000015641	1.41917	4.47082	16.2754	5.48e-05	0.00814148	groupXIV	498431	PITPNM2 (2 of 2)	phosphatidylinositol transfer protein, membrane-associated 2 [Source:HGNC Symbol;Acc:HGNC:21044]
ENSGACG00000000367	1.417	3.7605	28.8886	7.67e-08	0.000436487	scaffold_27	415532	foxp4	forkhead box P4 [Source:ZFIN;Acc:ZDB-GENE-101207-1]
ENSGACG00000012211	1.41087	2.47788	9.13553	0.00250692	0.0397963	groupVI	16773996	NA	NA
ENSGACG00000000407	1.40675	2.42701	11.2288	0.000805398	0.023856	scaffold_168	147255	NA	NA
ENSGACG00000019979	1.40149	3.82299	13.8649	0.000196436	0.0142175	groupIV	31545943	kmt2e	lysine (K)-specific methyltransferase 2E [Source:ZFIN;Acc:ZDB-GENE-030131-4120]
ENSGACG00000020033	1.39816	1.70372	8.99652	0.00270495	0.0413536	groupVII	10133090	MAP3K11	mitogen-activated protein kinase kinase kinase 11 [Source:HGNC Symbol;Acc:HGNC:6850]
ENSGACG00000005755	1.39318	5.62734	12.468	0.000413975	0.01858	groupXI	2076459	kcnc3a	potassium voltage-gated channel, Shaw-related subfamily, member 3a [Source:ZFIN;Acc:ZDB-GENE-100901-1]
ENSGACG00000005631	1.39281	2.47529	16.1014	6e-05	0.00845341	groupXI	1709563	hoxb3a (1 of 2)	homeo box B3a [Source:ZFIN;Acc:ZDB-GENE-990415-104]
ENSGACG00000019921	1.38861	3.12818	11.3711	0.000745944	0.0230546	groupVII	8166832	NA	NA
ENSGACG00000010842	1.38841	4.34591	9.45002	0.00211147	0.0362837	groupXII	13746550	ankrd52a	ankyrin repeat domain 52a [Source:ZFIN;Acc:ZDB-GENE-050522-247]
ENSGACG00000002124	1.38727	2.97022	9.67464	0.00186829	0.034058	groupXVI	3766904	KLF7 (1 of 2)	Kruppel-like factor 7 (ubiquitous) [Source:HGNC Symbol;Acc:HGNC:6350]
ENSGACG00000004707	1.38584	5.26309	12.2922	0.000454866	0.0188931	groupXVIII	1296506	CDC42BPA	CDC42 binding protein kinase alpha (DMPK-like) [Source:HGNC Symbol;Acc:HGNC:1737]
ENSGACG00000005492	1.38259	3.37521	10.5241	0.00117829	0.0279145	groupX	8015443	clasp2 (1 of 2)	cytoplasmic linker associated protein 2 [Source:ZFIN;Acc:ZDB-GENE-040426-2343]
ENSGACG00000013123	1.37945	2.3715	13.0825	0.00029807	0.0165029	groupVIII	17012920	ncanb	neurocan b [Source:ZFIN;Acc:ZDB-GENE-050208-586]
ENSGACG00000012741	1.37694	7.3763	12.2898	0.000455433	0.0188931	groupXI	12221507	cacna1aa	calcium channel, voltage-dependent, P/Q type, alpha 1A subunit, a [Source:ZFIN;Acc:ZDB-GENE-040724-26]
ENSGACG00000007973	1.37419	1.48183	12.0885	0.00050734	0.0197975	groupXIII	8008864	foxb2	forkhead box B2 [Source:ZFIN;Acc:ZDB-GENE-081104-320]
ENSGACG00000011383	1.37261	4.07739	22.995	1.62e-06	0.00163194	groupI	12863342	robo2	roundabout homolog 2 [Source:ZFIN;Acc:ZDB-GENE-001019-1]
ENSGACG00000006700	1.37193	4.75469	12.8041	0.000345862	0.0173427	groupXVIII	4873161	mllt4	myeloid/lymphoid or mixed-lineage leukemia (trithorax homolog, Drosophila); translocated to, 4 [Source:ZFIN;Acc:ZDB-GENE-050419-52]
ENSGACG00000015824	1.37184	5.92978	11.7239	0.000617037	0.0211215	groupXIV	1258570	mast4	microtubule associated serine/threonine kinase family member 4 [Source:ZFIN;Acc:ZDB-GENE-070912-336]
ENSGACG00000009038	1.36803	6.69317	13.449	0.00024514	0.0151048	groupXII	11221976	kmt2d	lysine (K)-specific methyltransferase 2D [Source:ZFIN;Acc:ZDB-GENE-060223-2]
ENSGACG00000004610	1.35852	0.478583	8.29138	0.00398337	0.0494476	groupXI	280505	zgc:86896	zgc:86896 [Source:ZFIN;Acc:ZDB-GENE-040625-80]
ENSGACG00000015086	1.35597	3.13525	18.5927	1.62e-05	0.0050003	scaffold_68	309394	CDH4 (2 of 2)	cadherin 4, type 1, R-cadherin (retinal) [Source:HGNC Symbol;Acc:HGNC:1763]
ENSGACG00000006192	1.35448	1.8392	9.60403	0.00194151	0.0347127	groupI	2782049	slc6a4a	solute carrier family 6 (neurotransmitter transporter, serotonin), member 4A [Source:ZFIN;Acc:ZDB-GENE-060314-1]
ENSGACG00000017459	1.35423	8.12447	13.1548	0.000286777	0.0162669	groupII	22220085	map1aa	microtubule-associated protein 1Aa [Source:ZFIN;Acc:ZDB-GENE-100426-2]
ENSGACG00000012695	1.34828	4.10066	11.0867	0.000869508	0.0244277	scaffold_151	2941	si:ch73-379f7.5 (2 of 3)	si:ch73-379f7.5 [Source:ZFIN;Acc:ZDB-GENE-120215-18]
ENSGACG00000016411	1.34773	3.71802	25.7622	3.86e-07	0.000937053	groupIV	1088609	slit3	slit (Drosophila) homolog 3 [Source:ZFIN;Acc:ZDB-GENE-010306-4]
ENSGACG00000014253	1.34698	3.24771	16.395	5.14e-05	0.00793545	groupIII	3157734	LRRC16B (1 of 2)	leucine rich repeat containing 16B [Source:HGNC Symbol;Acc:HGNC:20272]
ENSGACG00000012702	1.34366	1.70019	12.6113	0.000383431	0.0181424	groupXII	16831060	ephb2a	eph receptor B2a [Source:ZFIN;Acc:ZDB-GENE-070713-2]
ENSGACG00000014332	1.34364	5.94188	16.6334	4.53e-05	0.00772199	groupXI	14797480	TNRC6A	trinucleotide repeat containing 6A [Source:HGNC Symbol;Acc:HGNC:11969]
ENSGACG00000010867	1.34114	4.78857	21.3235	3.88e-06	0.00254869	groupVIII	13695203	cacna1r	calcium channel, voltage-dependent, alpha 1R subunit [Source:ZFIN;Acc:ZDB-GENE-081104-526]
ENSGACG00000020324	1.33875	4.6184	8.99732	0.00270376	0.0413536	groupVII	17020940	NA	NA
ENSGACG00000020771	1.33801	3.17582	13.3495	0.000258485	0.0155464	groupVII	24254823	zbtb16a	zinc finger and BTB domain containing 16a [Source:ZFIN;Acc:ZDB-GENE-030131-1989]
ENSGACG00000008099	1.33554	2.77597	12.4477	0.000418508	0.01858	groupXVIII	7367731	dlgap2b	discs, large (Drosophila) homolog-associated protein 2b [Source:ZFIN;Acc:ZDB-GENE-040724-191]
ENSGACG00000017331	1.33096	3.3693	16.5667	4.7e-05	0.00773489	groupII	21831393	samd4a	sterile alpha motif domain containing 4A [Source:ZFIN;Acc:ZDB-GENE-070720-7]
ENSGACG00000010321	1.32788	2.18048	10.9768	0.000922576	0.0250569	groupVIII	13022532	FBN3	fibrillin 3 [Source:HGNC Symbol;Acc:HGNC:18794]
ENSGACG00000017100	1.32525	4.57194	15.1201	0.000100884	0.010253	groupII	20291398	LRP4	low density lipoprotein receptor-related protein 4 [Source:HGNC Symbol;Acc:HGNC:6696]
ENSGACG00000005753	1.32232	4.5218	11.5692	0.000670528	0.0221869	groupXII	6969334	celsr3	cadherin, EGF LAG seven-pass G-type receptor 3 [Source:ZFIN;Acc:ZDB-GENE-070122-3]
ENSGACG00000009806	1.3176	0.622199	9.23472	0.00237469	0.0386305	groupXII	12182010	LGR6	leucine-rich repeat containing G protein-coupled receptor 6 [Source:HGNC Symbol;Acc:HGNC:19719]
ENSGACG00000002049	1.31597	0.958517	11.5073	0.000693221	0.0224836	scaffold_214	83987	tubb6	tubulin, beta 6 class V [Source:ZFIN;Acc:ZDB-GENE-070424-195]
ENSGACG00000015122	1.31577	2.57918	17.8198	2.43e-05	0.00610015	groupI	25422974	NRP2 (2 of 2)	neuropilin 2 [Source:HGNC Symbol;Acc:HGNC:8005]
ENSGACG00000004780	1.3138	4.42575	9.47012	0.00208845	0.0360789	groupXII	4743053	PLXNA1 (1 of 2)	plexin A1 [Source:HGNC Symbol;Acc:HGNC:9099]
ENSGACG00000010027	1.31258	3.6213	25.5154	4.39e-07	0.000937053	groupVIII	12667139	pex5la	peroxisomal biogenesis factor 5-like a [Source:ZFIN;Acc:ZDB-GENE-070705-298]
ENSGACG00000019196	1.31191	4.63627	11.7265	0.000616162	0.0211215	groupVII	2931580	acin1b	apoptotic chromatin condensation inducer 1b [Source:ZFIN;Acc:ZDB-GENE-030826-12]
ENSGACG00000004858	1.3103	1.75124	13.8331	0.000199782	0.0143382	groupVIII	3338010	adcy1a	adenylate cyclase 1a [Source:ZFIN;Acc:ZDB-GENE-070705-302]
ENSGACG00000014807	1.30953	5.1186	12.7506	0.000355887	0.0176026	groupII	5039294	kif13ba	kinesin family member 13Ba [Source:ZFIN;Acc:ZDB-GENE-070521-1]
ENSGACG00000016716	1.30835	2.22591	12.5233	0.000401904	0.0184046	groupII	17882365	nkd1	naked cuticle homolog 1 (Drosophila) [Source:ZFIN;Acc:ZDB-GENE-061108-3]
ENSGACG00000016632	1.30755	2.46719	9.90379	0.00164939	0.0319063	groupIX	4708601	grin2ab	glutamate receptor, ionotropic, N-methyl D-aspartate 2A, b [Source:ZFIN;Acc:ZDB-GENE-070424-223]
ENSGACG00000016854	1.30573	3.85228	19.2059	1.17e-05	0.00393036	groupIV	4507841	glra1	glycine receptor, alpha 1 [Source:ZFIN;Acc:ZDB-GENE-991117-1]
ENSGACG00000018842	1.29785	1.54389	9.8953	0.00165701	0.0320175	groupIX	14623793	C3 (7 of 9)	complement component 3 [Source:HGNC Symbol;Acc:HGNC:1318]
ENSGACG00000008141	1.29774	3.84436	11.2683	0.000788432	0.0235853	groupXV	5430520	UNC79 (3 of 3)	unc-79 homolog (C. elegans) [Source:HGNC Symbol;Acc:HGNC:19966]
ENSGACG00000002868	1.29381	5.13784	14.2074	0.000163727	0.0128285	groupV	2024170	USP54 (1 of 2)	ubiquitin specific peptidase 54 [Source:HGNC Symbol;Acc:HGNC:23513]
ENSGACG00000016502	1.2934	2.26652	12.4516	0.00041764	0.01858	groupIX	4324010	elfn1b	extracellular leucine-rich repeat and fibronectin type III domain containing 1b [Source:ZFIN;Acc:ZDB-GENE-080327-21]
ENSGACG00000018330	1.29033	0.777106	8.69039	0.00319892	0.0447	groupIX	10996164	kcnip2	Kv channel interacting protein 2 [Source:ZFIN;Acc:ZDB-GENE-081031-91]
ENSGACG00000015755	1.28745	1.37377	8.91687	0.00282548	0.0423352	groupXIV	851632	si:dkey-163m14.2	si:dkey-163m14.2 [Source:ZFIN;Acc:ZDB-GENE-120215-47]
ENSGACG00000014070	1.28704	2.29381	8.84522	0.00293857	0.0431589	groupXIII	18041398	CABP7 (1 of 2)	calcium binding protein 7 [Source:HGNC Symbol;Acc:HGNC:20834]
ENSGACG00000009446	1.28631	3.87983	21.3839	3.76e-06	0.00254869	groupI	9146859	slc1a5	solute carrier family 1 (neutral amino acid transporter), member 5 [Source:ZFIN;Acc:ZDB-GENE-070501-4]
ENSGACG00000016360	1.28589	3.93512	21.1094	4.34e-06	0.00255502	groupIV	472586	pcdh1b	protocadherin 1b [Source:ZFIN;Acc:ZDB-GENE-091015-2]
ENSGACG00000001489	1.28384	2.09431	10.513	0.0011854	0.0279667	scaffold_425	13757	PIEZO2 (1 of 2)	piezo-type mechanosensitive ion channel component 2 [Source:HGNC Symbol;Acc:HGNC:26270]
ENSGACG00000015903	1.28214	2.80635	12.4019	0.000428898	0.0186721	groupXIV	2012587	col5a1	procollagen, type V, alpha 1 [Source:ZFIN;Acc:ZDB-GENE-041105-6]
ENSGACG00000015193	1.27618	5.78544	8.91846	0.00282303	0.0423352	groupII	6412175	baz2ba (1 of 3)	bromodomain adjacent to zinc finger domain, 2Ba [Source:ZFIN;Acc:ZDB-GENE-070615-37]
ENSGACG00000017818	1.27309	1.59858	10.2686	0.0013531	0.0294425	groupIII	16054336	NA	NA
ENSGACG00000004520	1.27176	1.43865	8.37441	0.00380542	0.0486708	groupXVIII	1174254	ankef1a	ankyrin repeat and EF-hand domain containing 1a [Source:ZFIN;Acc:ZDB-GENE-041001-196]
ENSGACG00000015503	1.27044	3.4426	11.8178	0.000586668	0.0206616	groupI	27628865	CLASP1 (2 of 2)	cytoplasmic linker associated protein 1 [Source:HGNC Symbol;Acc:HGNC:17088]
ENSGACG00000002479	1.26884	2.64653	20.1835	7.04e-06	0.00324801	groupVI	734075	NA	NA
ENSGACG00000008500	1.26645	3.34072	15.3259	9.05e-05	0.00994057	groupXVI	16728474	cntnap5a	contactin associated protein-like 5a [Source:ZFIN;Acc:ZDB-GENE-081105-126]
ENSGACG00000019366	1.2592	5.24341	16.4729	4.94e-05	0.0078053	groupVII	4293183	POLR2A	polymerase (RNA) II (DNA directed) polypeptide A, 220kDa [Source:HGNC Symbol;Acc:HGNC:9187]
ENSGACG00000005435	1.2581	1.9055	12.4977	0.000407457	0.0184121	groupXXI	11280061	MAP3K15	mitogen-activated protein kinase kinase kinase 15 [Source:HGNC Symbol;Acc:HGNC:31689]
ENSGACG00000014945	1.25682	1.33886	11.5544	0.000675876	0.0222012	scaffold_74	232712	si:dkey-276l13.3	si:dkey-276l13.3 [Source:ZFIN;Acc:ZDB-GENE-110407-7]
ENSGACG00000007991	1.25038	2.83114	10.5635	0.00115344	0.0277884	groupXVIII	7033411	sipa1l1	signal-induced proliferation-associated 1 like 1 [Source:ZFIN;Acc:ZDB-GENE-030131-9909]
ENSGACG00000012846	1.24538	2.91467	13.1655	0.000285158	0.0162669	groupXVIII	14564244	MDGA2	MAM domain containing glycosylphosphatidylinositol anchor 2 [Source:HGNC Symbol;Acc:HGNC:19835]
ENSGACG00000019948	1.24394	2.70668	8.77653	0.00305132	0.0439499	groupIV	31170519	chrm2a	cholinergic receptor, muscarinic 2a [Source:ZFIN;Acc:ZDB-GENE-030314-1]
ENSGACG00000011034	1.24298	3.37628	17.6931	2.6e-05	0.0062284	groupXII	14257749	magi3	membrane associated guanylate kinase, WW and PDZ domain containing 3 [Source:ZFIN;Acc:ZDB-GENE-090312-48]
ENSGACG00000013387	1.24225	4.12769	11.1864	0.000824001	0.0239834	scaffold_433	4948	slc8a1b	solute carrier family 8 (sodium/calcium exchanger), member 1b [Source:ZFIN;Acc:ZDB-GENE-060110-3]
ENSGACG00000013547	1.24108	5.16008	12.1343	0.000495027	0.019756	groupXIX	18241389	mical3a	microtubule associated monooxygenase, calponin and LIM domain containing 3a [Source:ZFIN;Acc:ZDB-GENE-050126-2]
ENSGACG00000000037	1.24053	6.14251	10.9914	0.000915366	0.0249766	scaffold_89	332626	CHD6	chromodomain helicase DNA binding protein 6 [Source:HGNC Symbol;Acc:HGNC:19057]
ENSGACG00000007372	1.2399	6.7561	10.9647	0.000928655	0.0251291	groupX	10807926	csmd2	CUB and Sushi multiple domains 2 [Source:ZFIN;Acc:ZDB-GENE-030616-39]
ENSGACG00000017216	1.23844	0.862878	8.71705	0.00315248	0.0444914	groupIV	6119948	GPR101	G protein-coupled receptor 101 [Source:HGNC Symbol;Acc:HGNC:14963]
ENSGACG00000010683	1.23452	2.68157	16.8313	4.09e-05	0.00761021	groupXX	12336616	SHISA7	shisa family member 7 [Source:HGNC Symbol;Acc:HGNC:35409]
ENSGACG00000013759	1.23206	3.61012	9.5766	0.00197073	0.0350646	groupXVIII	16151167	CEP170B	centrosomal protein 170B [Source:HGNC Symbol;Acc:HGNC:20362]
ENSGACG00000007094	1.22428	2.77249	20.2973	6.63e-06	0.00314547	groupX	9866271	hoxb3a (2 of 2)	homeo box B3a [Source:ZFIN;Acc:ZDB-GENE-990415-104]
ENSGACG00000007968	1.22066	4.07931	14.3065	0.000155326	0.0126342	groupI	6315506	GRM5 (1 of 2)	glutamate receptor, metabotropic 5 [Source:HGNC Symbol;Acc:HGNC:4597]
ENSGACG00000016046	1.21992	4.94701	11.8231	0.000585015	0.020646	groupIX	1209882	pcdh7a	protocadherin 7a [Source:ZFIN;Acc:ZDB-GENE-120206-1]
ENSGACG00000012524	1.21899	6.36503	10.2391	0.00137495	0.0296909	groupI	15998209	SPTBN4	spectrin, beta, non-erythrocytic 4 [Source:HGNC Symbol;Acc:HGNC:14896]
ENSGACG00000018916	1.21843	2.44643	8.65187	0.00326725	0.0452253	groupVII	1694968	ARHGEF40	Rho guanine nucleotide exchange factor (GEF) 40 [Source:HGNC Symbol;Acc:HGNC:25516]
ENSGACG00000015432	1.2184	2.43949	13.6145	0.000224444	0.0147688	groupII	8341368	CBFA2T3	core-binding factor, runt domain, alpha subunit 2; translocated to, 3 [Source:HGNC Symbol;Acc:HGNC:1537]
ENSGACG00000019967	1.21632	3.53272	13.7568	0.00020807	0.0146756	groupIV	31446944	magi2	membrane associated guanylate kinase, WW and PDZ domain containing 2 [Source:ZFIN;Acc:ZDB-GENE-050810-4]
ENSGACG00000020462	1.21569	3.05442	11.3876	0.000739355	0.0230035	groupVII	18962839	crebrf	creb3 regulatory factor [Source:ZFIN;Acc:ZDB-GENE-120203-3]
ENSGACG00000012069	1.21528	5.26295	19.8913	8.2e-06	0.00333379	groupI	14585614	odz4	odd Oz/ten-m homolog 4 [Source:ZFIN;Acc:ZDB-GENE-990714-20]
ENSGACG00000000520	1.21431	1.95549	12.4416	0.000419875	0.01858	scaffold_184	54618	syne2b	spectrin repeat containing, nuclear envelope 2b [Source:ZFIN;Acc:ZDB-GENE-071218-5]
ENSGACG00000003035	1.21354	1.09963	10.0993	0.00148328	0.0306729	groupXVII	49166	amigo3	adhesion molecule with Ig-like domain 3 [Source:ZFIN;Acc:ZDB-GENE-050208-449]
ENSGACG00000015709	1.21158	3.10527	12.3158	0.00044913	0.0188694	scaffold_231	16635	NA	NA
ENSGACG00000004763	1.20745	2.16236	9.67083	0.00187217	0.0340778	groupXII	4520765	VDR (1 of 2)	vitamin D (1,25- dihydroxyvitamin D3) receptor [Source:HGNC Symbol;Acc:HGNC:12679]
ENSGACG00000006772	1.2065	3.54199	11.0561	0.000883969	0.0246314	groupXV	3284481	dlgap2a	discs, large (Drosophila) homolog-associated protein 2a [Source:ZFIN;Acc:ZDB-GENE-101215-1]
ENSGACG00000003459	1.20344	3.19395	15.3056	9.14e-05	0.00994057	groupXVI	7764693	SIK1	salt-inducible kinase 1 [Source:HGNC Symbol;Acc:HGNC:11142]
ENSGACG00000009340	1.19846	3.59919	17.1805	3.4e-05	0.00683442	groupVI	10958264	col17a1b	collagen, type XVII, alpha 1b [Source:ZFIN;Acc:ZDB-GENE-030131-7145]
ENSGACG00000003155	1.19775	3.19597	9.52198	0.00203026	0.0356412	groupX	3979201	RBMS3 (1 of 2)	RNA binding motif, single stranded interacting protein 3 [Source:HGNC Symbol;Acc:HGNC:13427]
ENSGACG00000010554	1.19704	6.00712	12.8362	0.000339976	0.0172318	groupXII	13502887	fam120c	family with sequence similarity 120C [Source:ZFIN;Acc:ZDB-GENE-090313-228]
ENSGACG00000016050	1.19702	4.77308	9.10047	0.00255544	0.0402299	groupII	13035298	CSMD1	CUB and Sushi multiple domains 1 [Source:HGNC Symbol;Acc:HGNC:14026]
ENSGACG00000013534	1.19667	3.59086	16.1918	5.72e-05	0.00835697	groupXIII	16549828	CIT (2 of 2)	citron rho-interacting serine/threonine kinase [Source:HGNC Symbol;Acc:HGNC:1985]
ENSGACG00000017699	1.19635	7.43	11.4638	0.000709661	0.0225986	groupXIV	8996130	ANK1 (2 of 2)	ankyrin 1, erythrocytic [Source:HGNC Symbol;Acc:HGNC:492]
ENSGACG00000002390	1.19169	2.55098	14.4364	0.00014497	0.0122585	groupXXI	4512532	CTNND2 (1 of 2)	catenin (cadherin-associated protein), delta 2 [Source:HGNC Symbol;Acc:HGNC:2516]
ENSGACG00000013027	1.18676	1.78491	10.0898	0.00149091	0.0306823	groupVIII	16707525	midn	midnolin [Source:ZFIN;Acc:ZDB-GENE-030131-2433]
ENSGACG00000013379	1.18027	2.22969	11.2843	0.000781665	0.0235064	groupXIX	17709350	NA	NA
ENSGACG00000015271	1.17954	4.99864	11.2243	0.000807336	0.023856	groupIII	7381900	LINGO3 (2 of 2)	leucine rich repeat and Ig domain containing 3 [Source:HGNC Symbol;Acc:HGNC:21206]
ENSGACG00000002228	1.17923	4.41115	14.5993	0.000132967	0.0118901	groupXVI	4539132	hdac4 (1 of 2)	histone deacetylase 4 [Source:ZFIN;Acc:ZDB-GENE-061013-95]
ENSGACG00000000861	1.17909	3.55713	14.6014	0.000132815	0.0118901	scaffold_37	268285	VSTM2A	V-set and transmembrane domain containing 2A [Source:HGNC Symbol;Acc:HGNC:28499]
ENSGACG00000002822	1.17226	5.71309	15.3758	8.81e-05	0.00994057	groupXXI	6911713	ncoa2	nuclear receptor coactivator 2 [Source:ZFIN;Acc:ZDB-GENE-010406-3]
ENSGACG00000019152	1.17201	3.0168	13.7262	0.000211489	0.0146756	groupVII	2816084	SVEP1	sushi, von Willebrand factor type A, EGF and pentraxin domain containing 1 [Source:HGNC Symbol;Acc:HGNC:15985]
ENSGACG00000005441	1.17063	3.86789	26.6215	2.47e-07	0.000704521	groupV	6686030	NA	NA
ENSGACG00000002903	1.1694	2.5524	12.2842	0.000456816	0.0188931	groupXII	890583	NA	NA
ENSGACG00000004548	1.169	3.34944	23.4341	1.29e-06	0.00159024	groupXVI	9792259	hoxd3a	homeo box D3a [Source:ZFIN;Acc:ZDB-GENE-990415-120]
ENSGACG00000007309	1.16849	3.5065	12.1027	0.000503476	0.0197975	groupVIII	8358318	hmcn1	hemicentin 1 [Source:ZFIN;Acc:ZDB-GENE-041014-322]
ENSGACG00000016534	1.16589	3.20418	11.4285	0.000723252	0.0227093	groupII	15904967	igdcc4	immunoglobulin superfamily, DCC subclass, member 4 [Source:ZFIN;Acc:ZDB-GENE-080327-32]
ENSGACG00000009246	1.16589	5.41322	27.7966	1.35e-07	0.000575458	groupXVI	17927940	NA	NA
ENSGACG00000016736	1.16124	4.93769	11.1065	0.000860279	0.0243689	groupIV	3590016	FAT4	FAT atypical cadherin 4 [Source:HGNC Symbol;Acc:HGNC:23109]
ENSGACG00000011974	1.16087	6.90389	12.0778	0.000510245	0.0198386	groupXVIII	12742320	hivep2a	human immunodeficiency virus type I enhancer binding protein 2a [Source:ZFIN;Acc:ZDB-GENE-041014-354]
ENSGACG00000010305	1.1604	4.02905	16.9173	3.9e-05	0.00749328	groupI	10570526	MME	membrane metallo-endopeptidase [Source:HGNC Symbol;Acc:HGNC:7154]
ENSGACG00000004964	1.15912	6.16997	12.6502	0.000375534	0.0180443	groupI	749956	nf1a	neurofibromin 1a [Source:ZFIN;Acc:ZDB-GENE-030131-4907]
ENSGACG00000010479	1.15704	2.15631	11.141	0.000844422	0.0241717	groupXII	13262291	oprl1	opiate receptor-like 1 [Source:ZFIN;Acc:ZDB-GENE-040312-4]
ENSGACG00000001981	1.15686	1.78298	9.93577	0.00162097	0.0316795	groupX	1182383	erf (1 of 2)	Ets2 repressor factor [Source:ZFIN;Acc:ZDB-GENE-010724-17]
ENSGACG00000007002	1.15594	4.17315	14.5903	0.000133598	0.0118901	groupXV	4000597	ralgapa2	Ral GTPase activating protein, alpha subunit 2 (catalytic) [Source:ZFIN;Acc:ZDB-GENE-131122-56]
ENSGACG00000012286	1.15517	2.93046	9.18243	0.00244349	0.0393376	groupVIII	15501128	sema6bb	sema domain, transmembrane domain (TM), and cytoplasmic domain, (semaphorin) 6Bb [Source:ZFIN;Acc:ZDB-GENE-081105-129]
ENSGACG00000020905	1.15513	3.61231	21.7105	3.17e-06	0.00235461	groupVII	27758209	camk2a	calcium/calmodulin-dependent protein kinase (CaM kinase) II alpha [Source:ZFIN;Acc:ZDB-GENE-051113-72]
ENSGACG00000004210	1.15498	2.54312	16.5458	4.75e-05	0.00773489	groupVI	4837716	nid1a	nidogen 1a [Source:ZFIN;Acc:ZDB-GENE-050302-58]
ENSGACG00000016824	1.15428	9.21434	10.6142	0.00112225	0.0273064	groupIV	4393867	fat2	FAT tumor suppressor homolog 2 (Drosophila) [Source:ZFIN;Acc:ZDB-GENE-111031-1]
ENSGACG00000020293	1.15373	2.5716	11.8821	0.000566771	0.0205798	groupVII	15778550	si:dkey-169l5.3	si:dkey-169l5.3 [Source:ZFIN;Acc:ZDB-GENE-070424-211]
ENSGACG00000016881	1.15367	8.56781	11.0922	0.000866901	0.0244245	groupIX	5649105	fat1a	FAT tumor suppressor homolog 1a [Source:ZFIN;Acc:ZDB-GENE-050425-1]
ENSGACG00000006214	1.15206	4.08312	10.1256	0.00146226	0.0305756	groupXIII	4739500	sema6a	sema domain, transmembrane domain (TM), and cytoplasmic domain, (semaphorin) 6A [Source:ZFIN;Acc:ZDB-GENE-030131-8004]
ENSGACG00000011789	1.14892	3.92029	11.7321	0.000614327	0.0211215	groupXX	12769703	rprd2b	regulation of nuclear pre-mRNA domain containing 2b [Source:ZFIN;Acc:ZDB-GENE-110719-1]
ENSGACG00000002418	1.14507	4.97323	14.0056	0.000182268	0.0137151	groupXXI	4917563	zfhx4	zinc finger homeobox 4 [Source:ZFIN;Acc:ZDB-GENE-070530-3]
ENSGACG00000013538	1.14491	5.32816	11.4778	0.000704337	0.0225986	groupXIX	18116107	hipk2	homeodomain interacting protein kinase 2 [Source:ZFIN;Acc:ZDB-GENE-031125-4]
ENSGACG00000009398	1.1448	6.41695	13.7742	0.000206145	0.0146756	groupXI	6641989	arhgap23a	Rho GTPase activating protein 23a [Source:ZFIN;Acc:ZDB-GENE-121019-1]
ENSGACG00000014462	1.14426	5.33424	14.209	0.000163585	0.0128285	groupIII	4456398	slc6a9	solute carrier family 6 (neurotransmitter transporter, glycine), member 9 [Source:ZFIN;Acc:ZDB-GENE-050105-3]
ENSGACG00000020131	1.14369	2.82864	15.5333	8.11e-05	0.0095871	scaffold_84	40289	si:ch211-196p2.2	si:ch211-196p2.2 [Source:ZFIN;Acc:ZDB-GENE-131127-546]
ENSGACG00000012956	1.14129	4.09418	18.3378	1.85e-05	0.00526677	groupXV	14255177	fosl2	fos-like antigen 2 [Source:ZFIN;Acc:ZDB-GENE-070209-164]
ENSGACG00000011967	1.14059	2.57841	12.2468	0.000466045	0.0192082	groupXII	15711375	NOL4L (2 of 2)	nucleolar protein 4-like [Source:HGNC Symbol;Acc:HGNC:16106]
ENSGACG00000001866	1.13445	1.75697	9.06852	0.00260047	0.0404542	scaffold_338	270	ddr2l (1 of 2)	discoidin domain receptor family, member 2, like [Source:ZFIN;Acc:ZDB-GENE-041210-162]
ENSGACG00000009427	1.13027	4.12404	11.3537	0.000752966	0.0230825	groupXX	10984084	grik5	glutamate receptor, ionotropic, kainate 5 [Source:ZFIN;Acc:ZDB-GENE-070821-6]
ENSGACG00000018868	1.12296	2.6715	12.9809	0.000314692	0.0168503	groupIX	14711515	gcgrb	glucagon receptor b [Source:ZFIN;Acc:ZDB-GENE-050516-2]
ENSGACG00000020313	1.12198	3.16274	12.9032	0.000328025	0.0169696	groupVII	16703180	pcdh1a	protocadherin 1a [Source:ZFIN;Acc:ZDB-GENE-091116-32]
ENSGACG00000012236	1.12146	3.68589	23.397	1.32e-06	0.00159024	groupI	15122826	pvrl1b	poliovirus receptor-related 1b [Source:ZFIN;Acc:ZDB-GENE-090224-2]
ENSGACG00000008721	1.12076	9.69999	9.66549	0.00187761	0.0340778	groupXVIII	8260629	syne1a	spectrin repeat containing, nuclear envelope 1a [Source:ZFIN;Acc:ZDB-GENE-030131-4172]
ENSGACG00000016543	1.1204	6.65772	11.5821	0.000665886	0.022154	groupXIV	4343616	ZNF462	zinc finger protein 462 [Source:HGNC Symbol;Acc:HGNC:21684]
ENSGACG00000015921	1.11982	6.17122	15.818	6.97e-05	0.0088331	groupIX	393143	ptprdb	protein tyrosine phosphatase, receptor type, D, b [Source:ZFIN;Acc:ZDB-GENE-070615-38]
ENSGACG00000010475	1.11947	4.76367	12.9331	0.000322818	0.0169696	groupVIII	13174745	INSR (1 of 2)	insulin receptor [Source:HGNC Symbol;Acc:HGNC:6091]
ENSGACG00000003704	1.11776	1.5704	9.13608	0.00250618	0.0397963	groupXII	2639298	plagl2	pleiomorphic adenoma gene-like 2 [Source:ZFIN;Acc:ZDB-GENE-020806-1]
ENSGACG00000003249	1.11685	3.69549	17.6452	2.66e-05	0.0062284	groupXII	1592910	scube3	signal peptide, CUB domain, EGF-like 3 [Source:ZFIN;Acc:ZDB-GENE-060717-1]
ENSGACG00000006188	1.11613	6.1294	11.7466	0.000609556	0.0210437	groupXVIII	3405136	mdn1	midasin homolog (yeast) [Source:ZFIN;Acc:ZDB-GENE-041001-138]
ENSGACG00000010043	1.11605	2.09733	9.97997	0.00158252	0.031327	groupVI	12175128	bicc1a	bicaudal C homolog 1a (Drosophila) [Source:ZFIN;Acc:ZDB-GENE-101223-3]
ENSGACG00000005814	1.11337	3.97748	20.8982	4.84e-06	0.00275767	groupXV	2022468	LTBP2	latent transforming growth factor beta binding protein 2 [Source:HGNC Symbol;Acc:HGNC:6715]
ENSGACG00000010932	1.10789	3.64421	18.4186	1.77e-05	0.00518778	groupXVIII	10954413	eya4	eyes absent homolog 4 (Drosophila) [Source:ZFIN;Acc:ZDB-GENE-050327-93]
ENSGACG00000005582	1.10723	7.55822	13.7127	0.000213013	0.0146756	groupXV	1757388	si:ch211-233a24.2	si:ch211-233a24.2 [Source:ZFIN;Acc:ZDB-GENE-090313-98]
ENSGACG00000013572	1.10479	4.96543	21.8633	2.93e-06	0.00234643	groupXX	16544028	sema6e	sema domain, transmembrane domain (TM), and cytoplasmic domain, (semaphorin) 6E [Source:ZFIN;Acc:ZDB-GENE-040724-119]
ENSGACG00000003791	1.10374	1.58865	10.1524	0.00144116	0.0302586	groupXX	1929257	FAM198A	family with sequence similarity 198, member A [Source:HGNC Symbol;Acc:HGNC:24485]
ENSGACG00000002144	1.10298	3.28081	10.8737	0.000975402	0.0255811	groupXVI	3924004	fam160a2	family with sequence similarity 160, member A2 [Source:ZFIN;Acc:ZDB-GENE-070912-291]
ENSGACG00000011007	1.10247	5.01488	13.0808	0.000298342	0.0165029	groupXII	14055012	si:dkey-164k14.1	si:dkey-164k14.1 [Source:ZFIN;Acc:ZDB-GENE-090311-6]
ENSGACG00000003495	1.10159	3.01276	13.0468	0.000303808	0.0165794	groupXVII	699787	grip2b	glutamate receptor interacting protein 2b [Source:ZFIN;Acc:ZDB-GENE-070705-172]
ENSGACG00000018775	1.10136	3.26948	13.2696	0.000269743	0.015779	groupVII	976428	col4a5	collagen, type IV, alpha 5 (Alport syndrome) [Source:ZFIN;Acc:ZDB-GENE-030131-2281]
ENSGACG00000019785	1.09979	8.38245	10.0233	0.00154576	0.0311247	groupIV	29972662	pcloa	piccolo (presynaptic cytomatrix protein) a [Source:ZFIN;Acc:ZDB-GENE-030131-8115]
ENSGACG00000016783	1.09953	2.22721	10.5088	0.00118806	0.0279907	groupXIV	5769017	tbx3a	T-box 3a [Source:ZFIN;Acc:ZDB-GENE-070209-80]
ENSGACG00000015905	1.09917	4.01122	15.8988	6.68e-05	0.0088331	groupIX	218653	inadl (1 of 2)	InaD-like (Drosophila) [Source:ZFIN;Acc:ZDB-GENE-030616-129]
ENSGACG00000006905	1.09678	5.20051	12.5317	0.000400113	0.0184046	groupXIII	5768682	c7a	complement component 7a [Source:ZFIN;Acc:ZDB-GENE-081104-392]
ENSGACG00000018779	1.09579	1.7131	9.16845	0.00246224	0.0393428	groupVII	1036400	col4a6	collagen, type IV, alpha 6 [Source:ZFIN;Acc:ZDB-GENE-101001-2]
ENSGACG00000008577	1.09537	2.61753	8.37492	0.00380435	0.0486708	groupXIX	9535480	ANKRD27 (2 of 2)	ankyrin repeat domain 27 (VPS9 domain) [Source:HGNC Symbol;Acc:HGNC:25310]
ENSGACG00000012616	1.09433	5.04893	9.18619	0.00243847	0.039294	groupVIII	15968286	dot1l	DOT1-like, histone H3 methyltransferase (S. cerevisiae) [Source:ZFIN;Acc:ZDB-GENE-060503-341]
ENSGACG00000005091	1.09086	3.59889	10.9364	0.000942913	0.0252864	groupXVI	10404597	UBR3 (2 of 2)	ubiquitin protein ligase E3 component n-recognin 3 (putative) [Source:HGNC Symbol;Acc:HGNC:30467]
ENSGACG00000016074	1.08775	2.33579	9.97713	0.00158497	0.031327	groupXIV	3048748	kcnt1	potassium channel, subfamily T, member 1 [Source:ZFIN;Acc:ZDB-GENE-091231-1]
ENSGACG00000014318	1.0853	8.50055	11.1315	0.000848762	0.0242032	groupXIII	18804155	wdfy3	WD repeat and FYVE domain containing 3 [Source:ZFIN;Acc:ZDB-GENE-070705-153]
ENSGACG00000013062	1.08517	2.72462	14.8195	0.000118305	0.0112265	groupXIII	15903452	SEMA4C	sema domain, immunoglobulin domain (Ig), transmembrane domain (TM) and short cytoplasmic domain, (semaphorin) 4C [Source:HGNC Symbol;Acc:HGNC:10731]
ENSGACG00000002009	1.08368	5.10876	15.6686	7.55e-05	0.00914239	groupXVI	3409930	si:ch211-269e2.1 (2 of 2)	si:ch211-269e2.1 [Source:ZFIN;Acc:ZDB-GENE-070912-267]
ENSGACG00000006727	1.0834	4.22464	11.0038	0.000909229	0.0248887	groupXVIII	4961176	ncoa1	nuclear receptor coactivator 1 [Source:ZFIN;Acc:ZDB-GENE-041001-175]
ENSGACG00000016970	1.08331	4.30854	12.5869	0.00038846	0.018279	groupIII	12474038	skila	SKI-like oncogene a [Source:ZFIN;Acc:ZDB-GENE-070912-548]
ENSGACG00000007068	1.08192	2.06019	11.5616	0.00067329	0.0221869	groupI	4543685	KCNAB1 (1 of 2)	potassium voltage-gated channel, shaker-related subfamily, beta member 1 [Source:HGNC Symbol;Acc:HGNC:6228]
ENSGACG00000006112	1.08071	5.68751	17.604	2.72e-05	0.00627876	groupI	2247753	SIK3	SIK family kinase 3 [Source:HGNC Symbol;Acc:HGNC:29165]
ENSGACG00000017098	1.07888	3.7082	13.8702	0.000195877	0.0142175	groupII	20128132	NELL1	NEL-like 1 (chicken) [Source:HGNC Symbol;Acc:HGNC:7750]
ENSGACG00000012017	1.07793	2.66888	11.4665	0.000708607	0.0225986	groupXIII	13785567	zbtb34	zinc finger and BTB domain containing 34 [Source:ZFIN;Acc:ZDB-GENE-050624-2]
ENSGACG00000012940	1.07785	5.72037	13.5241	0.00023552	0.0148858	groupI	16633944	ryr1b	ryanodine receptor 1b (skeletal) [Source:ZFIN;Acc:ZDB-GENE-070705-417]
ENSGACG00000013748	1.07783	2.33355	11.0675	0.000878532	0.0245601	groupVIII	17774434	atp10a	ATPase, class V, type 10A [Source:ZFIN;Acc:ZDB-GENE-101102-1]
ENSGACG00000001039	1.07465	3.86879	10.6833	0.00108104	0.0268227	scaffold_1238	2424	NA	NA
ENSGACG00000014991	1.07322	6.48364	10.8399	0.000993348	0.0258255	groupXI	16517543	grin2ca	glutamate receptor, ionotropic, N-methyl D-aspartate 2Ca [Source:ZFIN;Acc:ZDB-GENE-070822-3]
ENSGACG00000005960	1.07198	5.61481	13.34	0.000259807	0.0155711	groupXVIII	3138884	igf2r	insulin-like growth factor 2 receptor [Source:ZFIN;Acc:ZDB-GENE-041014-300]
ENSGACG00000001152	1.07157	5.71412	10.4138	0.0012508	0.0286777	scaffold_218	85	usp24	ubiquitin specific peptidase 24 [Source:ZFIN;Acc:ZDB-GENE-030131-4356]
ENSGACG00000019708	1.07144	4.47853	11.1468	0.000841782	0.0241717	groupVII	7201057	tmem151a	transmembrane protein 151A [Source:ZFIN;Acc:ZDB-GENE-091118-118]
ENSGACG00000008073	1.06759	5.98535	11.8601	0.000573507	0.0205798	groupV	9942067	kcnc3b	potassium voltage-gated channel, Shaw-related subfamily, member 3b [Source:ZFIN;Acc:ZDB-GENE-100901-2]
ENSGACG00000005288	1.06734	4.15355	16.4786	4.92e-05	0.0078053	groupXXI	11071913	gpr158a	G protein-coupled receptor 158a [Source:ZFIN;Acc:ZDB-GENE-060130-18]
ENSGACG00000000965	1.06679	2.64692	10.224	0.00138622	0.0298212	scaffold_37	1661282	RECK	reversion-inducing-cysteine-rich protein with kazal motifs [Source:HGNC Symbol;Acc:HGNC:11345]
ENSGACG00000010030	1.06678	2.42023	11.3082	0.000771656	0.023372	groupXVIII	9710776	enpp1	ectonucleotide pyrophosphatase/phosphodiesterase 1 [Source:ZFIN;Acc:ZDB-GENE-040724-172]
ENSGACG00000004389	1.06636	5.93671	15.3025	9.16e-05	0.00994057	groupXVII	1918378	CHD5	chromodomain helicase DNA binding protein 5 [Source:HGNC Symbol;Acc:HGNC:16816]
ENSGACG00000005869	1.0653	3.69117	16.9697	3.8e-05	0.00737223	groupI	2075764	numbl	numb homolog (Drosophila)-like [Source:ZFIN;Acc:ZDB-GENE-051113-340]
ENSGACG00000006814	1.06378	3.06714	12.9605	0.000318133	0.0169284	groupV	8908446	pcdh15b	protocadherin 15b [Source:ZFIN;Acc:ZDB-GENE-050214-1]
ENSGACG00000019735	1.0632	6.83023	11.3542	0.000752782	0.0230825	groupIX	19227997	USP34	ubiquitin specific peptidase 34 [Source:HGNC Symbol;Acc:HGNC:20066]
ENSGACG00000007135	1.06295	8.57501	11.1118	0.000857799	0.024339	groupXIX	8291130	map1ab	microtubule-associated protein 1Ab [Source:ZFIN;Acc:ZDB-GENE-100426-3]
ENSGACG00000000690	1.06286	3.47473	11.7457	0.000609836	0.0210437	scaffold_152	5590	shank3b	SH3 and multiple ankyrin repeat domains 3b [Source:ZFIN;Acc:ZDB-GENE-041210-74]
ENSGACG00000009135	1.06228	2.23889	8.73823	0.00311607	0.0443753	groupVI	10670867	pcdh15a	protocadherin 15a [Source:ZFIN;Acc:ZDB-GENE-030616-3]
ENSGACG00000014257	1.06198	5.99922	13.5822	0.000228338	0.0147688	groupII	2263232	MTSS1L (2 of 2)	metastasis suppressor 1-like [Source:HGNC Symbol;Acc:HGNC:25094]
ENSGACG00000011839	1.06171	2.74819	11.7814	0.000598259	0.0208723	groupXVII	13964270	foxp1b	forkhead box P1b [Source:ZFIN;Acc:ZDB-GENE-041203-1]
ENSGACG00000012685	1.05926	8.47585	9.60087	0.00194486	0.0347127	groupXIX	16284897	pclob	piccolo (presynaptic cytomatrix protein) b [Source:ZFIN;Acc:ZDB-GENE-030131-8100]
ENSGACG00000020188	1.05719	4.85018	16.6671	4.45e-05	0.00772199	groupVII	13116224	DSCAM (2 of 2)	Down syndrome cell adhesion molecule [Source:HGNC Symbol;Acc:HGNC:3039]
ENSGACG00000000895	1.05655	5.86797	17.1021	3.54e-05	0.00695456	scaffold_37	759377	HECW1	HECT, C2 and WW domain containing E3 ubiquitin protein ligase 1 [Source:HGNC Symbol;Acc:HGNC:22195]
ENSGACG00000012693	1.0557	4.12785	9.75329	0.00179002	0.0331619	scaffold_151	1247	si:ch73-379f7.5 (1 of 3)	si:ch73-379f7.5 [Source:ZFIN;Acc:ZDB-GENE-120215-18]
ENSGACG00000009644	1.05369	2.2943	9.98801	0.00157563	0.031327	groupX	14733929	LRRC16A (2 of 2)	leucine rich repeat containing 16A [Source:HGNC Symbol;Acc:HGNC:21581]
ENSGACG00000013971	1.05289	4.10726	11.0826	0.00087142	0.0244413	groupVIII	18136393	nhsa	Nance-Horan syndrome a (human) [Source:ZFIN;Acc:ZDB-GENE-090617-1]
ENSGACG00000002004	1.04931	3.87445	9.81198	0.00173379	0.032652	scaffold_56	2709	LRRC24 (1 of 2)	leucine rich repeat containing 24 [Source:HGNC Symbol;Acc:HGNC:28947]
ENSGACG00000007012	1.04827	4.05291	11.3713	0.000745872	0.0230546	groupXIII	5978900	ptch1	patched 1 [Source:ZFIN;Acc:ZDB-GENE-980526-196]
ENSGACG00000012350	1.04804	6.95776	10.4588	0.00122064	0.0283973	groupXIII	14315394	ncor2	nuclear receptor co-repressor 2 [Source:ZFIN;Acc:ZDB-GENE-030616-81]
ENSGACG00000019629	1.04745	2.89129	13.1069	0.000294208	0.0164228	groupVII	6808550	ADAMTSL1	ADAMTS-like 1 [Source:HGNC Symbol;Acc:HGNC:14632]
ENSGACG00000012216	1.04629	4.03678	9.35558	0.00222308	0.0375221	groupXIX	15468191	NA	NA
ENSGACG00000019956	1.04578	2.33276	10.6067	0.00112682	0.0273786	groupIV	31331071	sema3c	semaphorin 3c [Source:ZFIN;Acc:ZDB-GENE-050513-5]
ENSGACG00000003328	1.0451	3.29127	12.7095	0.000363795	0.017777	groupXIX	3291428	hipk3a	homeodomain interacting protein kinase 3a [Source:ZFIN;Acc:ZDB-GENE-061207-54]
ENSGACG00000005971	1.04224	3.83951	14.5345	0.000137616	0.0119289	groupXV	2230759	SIPA1L1 (1 of 2)	signal-induced proliferation-associated 1 like 1 [Source:HGNC Symbol;Acc:HGNC:20284]
ENSGACG00000004223	1.03884	5.87343	12.6237	0.000380887	0.0181376	groupVI	4863479	LYST	lysosomal trafficking regulator [Source:HGNC Symbol;Acc:HGNC:1968]
ENSGACG00000020763	1.03841	3.59569	12.7475	0.000356479	0.0176026	groupVII	24177677	cbl (2 of 2)	Cas-Br-M (murine) ecotropic retroviral transforming sequence [Source:ZFIN;Acc:ZDB-GENE-041114-207]
ENSGACG00000007110	1.0371	4.08384	9.27153	0.00232743	0.038149	groupVI	8247197	ptpn20 (1 of 2)	protein tyrosine phosphatase, non-receptor type 20 [Source:ZFIN;Acc:ZDB-GENE-090313-90]
ENSGACG00000005123	1.03686	3.61652	10.7909	0.00102002	0.0261007	groupXVII	3331008	pkp1b	plakophilin 1b [Source:ZFIN;Acc:ZDB-GENE-030131-417]
ENSGACG00000016663	1.03503	3.44638	19.5326	9.89e-06	0.0035528	groupIX	4823817	radil	Rap GTPase interactor [Source:ZFIN;Acc:ZDB-GENE-071206-1]
ENSGACG00000018703	1.03405	3.29819	10.6762	0.0010852	0.0268227	groupVII	583953	NA	NA
ENSGACG00000000280	1.02867	6.09342	10.6981	0.00107244	0.0267694	scaffold_114	235561	plxna3	plexin A3 [Source:ZFIN;Acc:ZDB-GENE-070613-1]
ENSGACG00000018337	1.02762	2.99845	13.1275	0.000290992	0.0163501	groupIV	13161092	unc5a	unc-5 homolog A (C. elegans) [Source:ZFIN;Acc:ZDB-GENE-080219-19]
ENSGACG00000015050	1.02205	6.68814	11.8886	0.00056478	0.0205798	groupI	24696762	FRMPD4 (2 of 2)	FERM and PDZ domain containing 4 [Source:HGNC Symbol;Acc:HGNC:29007]
ENSGACG00000009275	1.02023	7.20253	12.3339	0.000444809	0.018853	groupXII	11375385	lrp1b	low density lipoprotein receptor-related protein 1b [Source:ZFIN;Acc:ZDB-GENE-030131-7126]
ENSGACG00000001754	1.0202	5.73416	23.1614	1.49e-06	0.00159024	scaffold_122	197904	si:ch211-113g11.6	si:ch211-113g11.6 [Source:ZFIN;Acc:ZDB-GENE-060503-473]
ENSGACG00000004970	1.01674	6.92055	12.5644	0.00039316	0.0183824	groupXI	572306	smg1	PI-3-kinase-related kinase SMG-1 [Source:ZFIN;Acc:ZDB-GENE-061013-767]
ENSGACG00000014245	1.01648	4.47756	9.54722	0.00200253	0.0353359	groupIII	3057406	CDH24	cadherin 24, type 2 [Source:HGNC Symbol;Acc:HGNC:14265]
ENSGACG00000006040	1.01641	6.10342	9.87196	0.00167816	0.0321714	groupXV	2368176	NA	NA
ENSGACG00000016624	1.01592	4.59997	10.2075	0.00139873	0.0299752	groupIV	2464056	rapgef2	Rap guanine nucleotide exchange factor (GEF) 2 [Source:ZFIN;Acc:ZDB-GENE-030131-6959]
ENSGACG00000019677	1.01527	4.77545	8.5616	0.00343327	0.0464676	groupVII	7005184	NFIB	nuclear factor I/B [Source:HGNC Symbol;Acc:HGNC:7785]
ENSGACG00000000084	1.01467	6.67345	9.08981	0.00257038	0.0403843	scaffold_99	302816	WNK2 (1 of 2)	WNK lysine deficient protein kinase 2 [Source:HGNC Symbol;Acc:HGNC:14542]
ENSGACG00000007125	1.01148	2.03063	9.3846	0.00218816	0.0370447	groupI	4743905	ptx3a	pentraxin 3, long a [Source:ZFIN;Acc:ZDB-GENE-030131-8720]
ENSGACG00000010605	1.01115	3.38802	20.0062	7.72e-06	0.00326047	groupXVII	10871912	sema3fa	semaphorin 3fa [Source:ZFIN;Acc:ZDB-GENE-050513-1]
ENSGACG00000001397	1.00932	3.12189	14.4697	0.000142429	0.0121423	scaffold_115	238767	xpo4 (1 of 2)	exportin 4 [Source:ZFIN;Acc:ZDB-GENE-030131-3062]
ENSGACG00000000970	1.00785	3.58281	9.92946	0.00162654	0.031751	scaffold_37	1717575	tgfbr1b	transforming growth factor, beta receptor 1 b [Source:ZFIN;Acc:ZDB-GENE-091027-1]
ENSGACG00000015535	1.00533	2.20863	10.1941	0.00140893	0.0299752	groupI	27687154	NA	NA
ENSGACG00000007086	1.00206	3.21644	10.0799	0.00149895	0.0307351	groupVIII	7865143	cachd1	cache domain containing 1 [Source:ZFIN;Acc:ZDB-GENE-100819-3]
ENSGACG00000017173	1.00188	2.68148	12.5432	0.000397653	0.0184046	groupIII	13038856	PDE1C (8 of 8)	phosphodiesterase 1C, calmodulin-dependent 70kDa [Source:HGNC Symbol;Acc:HGNC:8776]
ENSGACG00000018542	1.00046	3.91814	14.5823	0.000134166	0.0118901	groupIV	15535758	si:ch211-26b3.4	si:ch211-26b3.4 [Source:ZFIN;Acc:ZDB-GENE-081104-60]
ENSGACG00000013375	1.00044	7.52284	10.2351	0.0013779	0.0297171	groupIII	1215901	kmt2cb	lysine (K)-specific methyltransferase 2Cb [Source:ZFIN;Acc:ZDB-GENE-070705-340]
ENSGACG00000017225	0.998216	5.10803	10.9363	0.000943003	0.0252864	groupIX	6876853	znf827	zinc finger protein 827 [Source:ZFIN;Acc:ZDB-GENE-080728-3]
ENSGACG00000018558	0.996872	3.11627	14.5798	0.000134348	0.0118901	groupIV	15681137	FAM46D (1 of 2)	family with sequence similarity 46, member D [Source:HGNC Symbol;Acc:HGNC:28399]
ENSGACG00000001668	0.996168	4.39894	11.862	0.000572906	0.0205798	groupXVI	2264112	hecw2a	HECT, C2 and WW domain containing E3 ubiquitin protein ligase 2a [Source:ZFIN;Acc:ZDB-GENE-090311-22]
ENSGACG00000020774	0.995494	2.9384	10.7991	0.00101549	0.0261007	groupVII	24866038	CADM1 (2 of 2)	cell adhesion molecule 1 [Source:HGNC Symbol;Acc:HGNC:5951]
ENSGACG00000017468	0.994885	4.04637	20.0571	7.52e-06	0.00326047	groupII	22258049	PPIP5K1 (3 of 3)	diphosphoinositol pentakisphosphate kinase 1 [Source:HGNC Symbol;Acc:HGNC:29023]
ENSGACG00000005604	0.994873	6.10427	9.88372	0.00166748	0.0320746	groupXII	6516487	soga1	suppressor of glucose, autophagy associated 1 [Source:ZFIN;Acc:ZDB-GENE-090313-188]
ENSGACG00000016776	0.994283	2.3551	10.87	0.000977342	0.0255811	groupIII	11724876	vav3b	vav 3 guanine nucleotide exchange factor b [Source:ZFIN;Acc:ZDB-GENE-070912-251]
ENSGACG00000004878	0.992924	2.30803	13.5857	0.000227915	0.0147688	groupXXI	10526507	CDH7	cadherin 7, type 2 [Source:HGNC Symbol;Acc:HGNC:1766]
ENSGACG00000019288	0.992698	3.25615	9.9733	0.00158827	0.031327	groupIX	16344504	ubn2	ubinuclein 2 [Source:ZFIN;Acc:ZDB-GENE-070112-612]
ENSGACG00000008174	0.992532	7.2151	9.98868	0.00157505	0.031327	groupX	12578667	trioa	trio Rho guanine nucleotide exchange factor a [Source:ZFIN;Acc:ZDB-GENE-060503-334]
ENSGACG00000020551	0.991687	6.87277	10.9079	0.000957554	0.0253975	groupVII	19937626	fryb	furry homolog b (Drosophila) [Source:ZFIN;Acc:ZDB-GENE-080215-5]
ENSGACG00000005575	0.990766	3.16638	9.03469	0.00264904	0.0408377	groupXXI	11657214	rnasen (1 of 2)	ribonuclease type III, nuclear [Source:ZFIN;Acc:ZDB-GENE-070209-23]
ENSGACG00000011511	0.990577	10.0951	8.64167	0.0032856	0.0454423	groupXV	11186660	syne1b	spectrin repeat containing, nuclear envelope 1b [Source:ZFIN;Acc:ZDB-GENE-071218-4]
ENSGACG00000001898	0.989874	3.91849	8.45345	0.00364351	0.04802	scaffold_128	25972	ccdc88c	coiled-coil domain containing 88C [Source:ZFIN;Acc:ZDB-GENE-100419-3]
ENSGACG00000009545	0.989272	3.80591	18.2375	1.95e-05	0.005287	groupVIII	12179477	lphn2a	latrophilin 2a [Source:ZFIN;Acc:ZDB-GENE-000607-49]
ENSGACG00000000510	0.98792	5.36529	14.3516	0.00015165	0.0125137	scaffold_101	287792	gatad2b	GATA zinc finger domain containing 2B [Source:ZFIN;Acc:ZDB-GENE-060503-655]
ENSGACG00000000075	0.98664	4.98658	10.9384	0.0009419	0.0252864	scaffold_99	201535	BICD2 (1 of 2)	bicaudal D homolog 2 (Drosophila) [Source:HGNC Symbol;Acc:HGNC:17208]
ENSGACG00000011225	0.986092	8.69844	11.3059	0.000772616	0.023372	groupVI	14477471	SPTBN1 (1 of 2)	spectrin, beta, non-erythrocytic 1 [Source:HGNC Symbol;Acc:HGNC:11275]
ENSGACG00000015299	0.985943	3.06498	9.84737	0.00170075	0.0324224	groupIII	7460248	MEX3D	mex-3 RNA binding family member D [Source:HGNC Symbol;Acc:HGNC:16734]
ENSGACG00000005232	0.984089	4.70965	13.1668	0.000284953	0.0162669	groupXVI	10472750	lrp2a	low density lipoprotein receptor-related protein 2a [Source:ZFIN;Acc:ZDB-GENE-050119-2]
ENSGACG00000018534	0.98235	5.23781	18.2019	1.99e-05	0.00530257	groupIV	15373076	tenm1	teneurin transmembrane protein 1 [Source:ZFIN;Acc:ZDB-GENE-060531-26]
ENSGACG00000005587	0.981952	3.79443	12.3346	0.000444645	0.018853	groupXX	4522468	znf516	zinc finger protein 516 [Source:ZFIN;Acc:ZDB-GENE-060503-194]
ENSGACG00000009718	0.981656	1.84732	9.42698	0.00213816	0.0365501	groupXI	7357226	FAM117A (2 of 2)	family with sequence similarity 117, member A [Source:HGNC Symbol;Acc:HGNC:24179]
ENSGACG00000017587	0.981137	2.55137	10.1803	0.00141952	0.0300829	groupIX	8384556	MXD4	MAX dimerization protein 4 [Source:HGNC Symbol;Acc:HGNC:13906]
ENSGACG00000020086	0.980942	4.90164	14.9533	0.000110206	0.0108811	groupVII	10426420	NA	NA
ENSGACG00000014591	0.980647	4.76075	10.5412	0.00116742	0.0278939	groupXIII	19321258	dapk1	death-associated protein kinase 1 [Source:ZFIN;Acc:ZDB-GENE-060526-177]
ENSGACG00000011196	0.980587	4.13052	12.4045	0.000428309	0.0186721	groupXV	10560681	ELMSAN1 (2 of 2)	ELM2 and Myb/SANT-like domain containing 1 [Source:HGNC Symbol;Acc:HGNC:19853]
ENSGACG00000005844	0.980015	5.67224	11.8382	0.00058029	0.0205798	groupXI	2369598	PPP1R9B (2 of 2)	protein phosphatase 1, regulatory subunit 9B [Source:HGNC Symbol;Acc:HGNC:9298]
ENSGACG00000009383	0.979042	5.57	11.79	0.000595512	0.0208441	groupI	8990298	dscaml1 (1 of 2)	Down syndrome cell adhesion molecule like 1 [Source:ZFIN;Acc:ZDB-GENE-110601-1]
ENSGACG00000013515	0.979012	6.6909	13.4721	0.000242132	0.0150944	groupXI	13205992	SHANK1 (2 of 2)	SH3 and multiple ankyrin repeat domains 1 [Source:HGNC Symbol;Acc:HGNC:15474]
ENSGACG00000014259	0.977595	3.49245	12.3959	0.000430287	0.0186721	groupVIII	18671404	PDGFRA	platelet-derived growth factor receptor, alpha polypeptide [Source:HGNC Symbol;Acc:HGNC:8803]
ENSGACG00000019519	0.976623	3.31619	15.0328	0.000105658	0.0106162	groupIV	25789342	slc38a4	solute carrier family 38, member 4 [Source:ZFIN;Acc:ZDB-GENE-041010-14]
ENSGACG00000012233	0.975449	3.86124	12.1028	0.000503462	0.0197975	groupXIII	14143110	rimbp2	RIMS binding protein 2 [Source:ZFIN;Acc:ZDB-GENE-040724-96]
ENSGACG00000013973	0.974799	5.14813	12.324	0.000447169	0.0188694	groupXIII	17562120	NOTCH1 (1 of 2)	notch 1 [Source:HGNC Symbol;Acc:HGNC:7881]
ENSGACG00000015523	0.974161	4.75616	13.4372	0.00024669	0.0151048	groupIII	8399784	MAST3 (2 of 2)	microtubule associated serine/threonine kinase 3 [Source:HGNC Symbol;Acc:HGNC:19036]
ENSGACG00000007160	0.973583	5.52636	12.0873	0.000507657	0.0197975	groupV	9362856	erbb2	v-erb-b2 erythroblastic leukemia viral oncogene homolog 2, neuro/glioblastoma derived oncogene homolog [Source:ZFIN;Acc:ZDB-GENE-031118-121]
ENSGACG00000010862	0.972558	5.18299	9.46909	0.00208963	0.0360789	groupVIII	13638656	CEP350	centrosomal protein 350kDa [Source:HGNC Symbol;Acc:HGNC:24238]
ENSGACG00000016223	0.972451	3.5781	15.7881	7.08e-05	0.0088331	groupIX	2037945	RBM47	RNA binding motif protein 47 [Source:HGNC Symbol;Acc:HGNC:30358]
ENSGACG00000017622	0.971557	6.93077	9.60954	0.00193569	0.0347127	groupII	22996403	si:ch211-220f16.2	si:ch211-220f16.2 [Source:ZFIN;Acc:ZDB-GENE-070912-199]
ENSGACG00000005822	0.970977	6.0174	10.3173	0.00131792	0.0291584	groupXI	2289170	CASKIN1 (1 of 2)	CASK interacting protein 1 [Source:HGNC Symbol;Acc:HGNC:20879]
ENSGACG00000003089	0.968855	2.82965	9.03015	0.00265563	0.0409025	groupXIX	2691135	necab2	N-terminal EF-hand calcium binding protein 2 [Source:ZFIN;Acc:ZDB-GENE-050706-167]
ENSGACG00000011458	0.967237	7.75393	11.58	0.000666656	0.022154	groupXVII	12454256	nfasca	neurofascin homolog (chicken) a [Source:ZFIN;Acc:ZDB-GENE-080229-6]
ENSGACG00000019764	0.967031	4.13014	9.64347	0.00190026	0.0342492	groupVII	7576613	slc8a4b	solute carrier family 8 (sodium/calcium exchanger), member 4b [Source:ZFIN;Acc:ZDB-GENE-050809-103]
ENSGACG00000018519	0.965268	5.27952	14.4907	0.000140855	0.0120902	groupIX	12793088	prkca	protein kinase C, alpha [Source:ZFIN;Acc:ZDB-GENE-050208-100]
ENSGACG00000006104	0.965131	4.74867	10.3632	0.00128554	0.0289645	groupVIII	6308502	atp11b	ATPase, class VI, type 11B [Source:ZFIN;Acc:ZDB-GENE-081031-14]
ENSGACG00000001561	0.963512	8.19433	8.46044	0.00362954	0.047961	scaffold_27	4520285	BSN (1 of 2)	bassoon presynaptic cytomatrix protein [Source:HGNC Symbol;Acc:HGNC:1117]
ENSGACG00000015751	0.961725	4.65082	14.6451	0.000129771	0.0118901	groupXIV	826445	SV2C (2 of 2)	synaptic vesicle glycoprotein 2C [Source:HGNC Symbol;Acc:HGNC:30670]
ENSGACG00000017184	0.961491	4.61881	23.8728	1.03e-06	0.00148017	groupIII	13136933	adcyap1r1a	adenylate cyclase activating polypeptide 1 receptor 1a [Source:ZFIN;Acc:ZDB-GENE-050315-1]
ENSGACG00000003490	0.960292	5.49112	13.0255	0.00030727	0.0167149	groupXVII	680958	NA	NA
ENSGACG00000014174	0.95854	5.83775	12.3963	0.000430185	0.0186721	groupI	21063176	NBEAL1	neurobeachin-like 1 [Source:HGNC Symbol;Acc:HGNC:20681]
ENSGACG00000007441	0.957941	6.22573	11.5442	0.000679607	0.0222809	groupVI	8626342	slit1b	slit homolog 1b (Drosophila) [Source:ZFIN;Acc:ZDB-GENE-030722-4]
ENSGACG00000017616	0.957876	5.12755	10.664	0.00109238	0.0268799	groupII	22895911	si:ch1073-450f2.1	si:ch1073-450f2.1 [Source:ZFIN;Acc:ZDB-GENE-120215-55]
ENSGACG00000018813	0.954671	4.80622	10.4976	0.00119531	0.0280841	groupVII	1289872	dysf	dysferlin, limb girdle muscular dystrophy 2B (autosomal recessive) [Source:ZFIN;Acc:ZDB-GENE-070501-1]
ENSGACG00000016524	0.95198	5.02457	10.6563	0.00109697	0.0269213	groupIV	2053824	TENM3 (2 of 2)	teneurin transmembrane protein 3 [Source:HGNC Symbol;Acc:HGNC:29944]
ENSGACG00000008503	0.950716	2.45117	12.1079	0.000502075	0.0197975	groupX	12959843	myclb	v-myc avian myelocytomatosis viral oncogene lung carcinoma derived homolog b [Source:ZFIN;Acc:ZDB-GENE-030131-5561]
ENSGACG00000016999	0.950681	3.12519	13.6437	0.00022098	0.0147688	groupIV	5322180	VEGFB	vascular endothelial growth factor B [Source:HGNC Symbol;Acc:HGNC:12681]
ENSGACG00000017525	0.949942	2.19084	10.1628	0.00143305	0.0302197	groupXIV	8031973	nsmfa	NMDA receptor synaptonuclear signaling and neuronal migration factor a [Source:ZFIN;Acc:ZDB-GENE-091204-32]
ENSGACG00000015075	0.94942	2.07177	9.2043	0.00241447	0.0390546	groupI	25152600	ADAMTS5	ADAM metallopeptidase with thrombospondin type 1 motif, 5 [Source:HGNC Symbol;Acc:HGNC:221]
ENSGACG00000005862	0.949282	4.51366	13.7046	0.000213935	0.0146756	groupXII	7313610	sema3bl	sema domain, immunoglobulin domain (Ig), short basic domain, secreted, (semaphorin) 3bl [Source:ZFIN;Acc:ZDB-GENE-030131-2956]
ENSGACG00000007578	0.948111	4.31527	19.6476	9.31e-06	0.00353462	groupXVI	14827472	myo1b	myosin IB [Source:ZFIN;Acc:ZDB-GENE-030131-695]
ENSGACG00000001960	0.94805	2.74421	9.63401	0.00191008	0.0343794	scaffold_542	1150	mmp24	matrix metallopeptidase 24 [Source:ZFIN;Acc:ZDB-GENE-040724-262]
ENSGACG00000014787	0.947615	2.89927	12.6833	0.000368934	0.0178944	groupXIII	20026018	PKN3 (1 of 2)	protein kinase N3 [Source:HGNC Symbol;Acc:HGNC:17999]
ENSGACG00000007186	0.947494	6.36851	11.8442	0.000578426	0.0205798	groupXIX	8353448	myo9ab (1 of 2)	myosin IXAb [Source:ZFIN;Acc:ZDB-GENE-080424-6]
ENSGACG00000000618	0.946951	8.39427	11.8492	0.000576865	0.0205798	scaffold_27	1422503	LRP1 (1 of 2)	low density lipoprotein receptor-related protein 1 [Source:HGNC Symbol;Acc:HGNC:6692]
ENSGACG00000018530	0.946831	5.52718	10.7941	0.00101826	0.0261007	groupIX	12938360	helz	helicase with zinc finger [Source:ZFIN;Acc:ZDB-GENE-040426-2419]
ENSGACG00000020575	0.946667	6.77018	11.7563	0.000606382	0.0210437	groupVII	20539803	synj1	synaptojanin 1 [Source:ZFIN;Acc:ZDB-GENE-030131-9180]
ENSGACG00000014575	0.945622	2.91813	12.9397	0.000321688	0.0169696	groupII	3936385	KCTD15	potassium channel tetramerization domain containing 15 [Source:HGNC Symbol;Acc:HGNC:23297]
ENSGACG00000011144	0.945532	4.33788	13.3094	0.000264073	0.0156619	groupXV	10529075	NA	NA
ENSGACG00000020869	0.945223	5.03036	10.779	0.00102658	0.0262108	groupVII	27118888	ppm1e	protein phosphatase 1E (PP2C domain containing) [Source:ZFIN;Acc:ZDB-GENE-070326-2]
ENSGACG00000002864	0.944297	4.07555	9.12816	0.00251704	0.0398131	groupV	2017424	NA	NA
ENSGACG00000017586	0.94118	3.00746	10.8788	0.000972738	0.0255811	groupXIV	8224105	RIMBP2 (2 of 2)	RIMS binding protein 2 [Source:HGNC Symbol;Acc:HGNC:30339]
ENSGACG00000010280	0.941069	4.29317	14.7887	0.000120255	0.0113485	groupXI	8052383	LPHN1 (1 of 2)	latrophilin 1 [Source:HGNC Symbol;Acc:HGNC:20973]
ENSGACG00000019187	0.940814	3.64527	15.1997	9.67e-05	0.00995202	groupIX	15709755	XYLT1 (2 of 2)	xylosyltransferase I [Source:HGNC Symbol;Acc:HGNC:15516]
ENSGACG00000008579	0.940791	5.09168	10.3531	0.00129259	0.0289645	groupXVI	17242823	rif1	RAP1 interacting factor homolog (yeast) [Source:ZFIN;Acc:ZDB-GENE-030131-3406]
ENSGACG00000004658	0.939426	2.69796	12.5976	0.000386235	0.0182245	groupXVIII	1243708	cnstb	consortin, connexin sorting protein b [Source:ZFIN;Acc:ZDB-GENE-041001-189]
ENSGACG00000019586	0.938415	5.07799	10.7185	0.00106068	0.0266679	groupIV	26297130	STOX2 (2 of 2)	storkhead box 2 [Source:HGNC Symbol;Acc:HGNC:25450]
ENSGACG00000001806	0.937396	6.40501	13.6237	0.000223345	0.0147688	scaffold_122	271493	megf8	multiple EGF-like-domains 8 [Source:ZFIN;Acc:ZDB-GENE-090730-1]
ENSGACG00000017087	0.935167	5.37666	10.3558	0.00129068	0.0289645	groupII	19884513	NAV2	neuron navigator 2 [Source:HGNC Symbol;Acc:HGNC:15997]
ENSGACG00000014385	0.934098	3.04077	14.8997	0.000113379	0.0110265	groupII	3364278	ADAMTSL3 (2 of 2)	ADAMTS-like 3 [Source:HGNC Symbol;Acc:HGNC:14633]
ENSGACG00000000564	0.933147	3.0513	15.2764	9.29e-05	0.00994057	scaffold_67	182223	COL15A1 (1 of 2)	collagen, type XV, alpha 1 [Source:HGNC Symbol;Acc:HGNC:2192]
ENSGACG00000018248	0.932347	6.23794	9.78368	0.00176068	0.03288	groupXIV	13178940	WDR7	WD repeat domain 7 [Source:HGNC Symbol;Acc:HGNC:13490]
ENSGACG00000010486	0.932293	6.70603	8.67559	0.003225	0.0448639	scaffold_210	10750	kalrnb	kalirin, RhoGEF kinase b [Source:ZFIN;Acc:ZDB-GENE-060421-7244]
ENSGACG00000019275	0.929791	7.14003	11.2971	0.000776265	0.0233852	groupVII	3109900	chd3	chromodomain helicase DNA binding protein 3 [Source:ZFIN;Acc:ZDB-GENE-121031-4]
ENSGACG00000011918	0.924811	2.86009	10.6303	0.00111251	0.0271081	groupI	14219642	foxo1a	forkhead box O1 a [Source:ZFIN;Acc:ZDB-GENE-061013-59]
ENSGACG00000017974	0.924649	3.59922	14.2818	0.000157382	0.0126803	groupIII	16694663	asic1c	acid-sensing (proton-gated) ion channel 1c [Source:ZFIN;Acc:ZDB-GENE-040513-3]
ENSGACG00000004836	0.924176	5.8779	11.0078	0.000907283	0.0248887	groupV	5798178	ep300a	E1A binding protein p300 a [Source:ZFIN;Acc:ZDB-GENE-080403-16]
ENSGACG00000002025	0.923605	6.6217	9.45506	0.00210567	0.0362531	groupXVI	3442744	usp9	ubiquitin specific peptidase 9 [Source:ZFIN;Acc:ZDB-GENE-061019-1]
ENSGACG00000007975	0.922834	4.05749	15.6137	7.77e-05	0.00927966	groupXVII	7058039	vdrb	vitamin D receptor b [Source:ZFIN;Acc:ZDB-GENE-080403-10]
ENSGACG00000019906	0.921106	5.18685	14.7605	0.000122066	0.0113935	groupIX	19971492	tmem63bb	transmembrane protein 63Bb [Source:ZFIN;Acc:ZDB-GENE-030131-7663]
ENSGACG00000013100	0.920876	5.64709	11.0205	0.000901075	0.0248225	groupXIII	16007734	tet3	tet methylcytosine dioxygenase 3 [Source:ZFIN;Acc:ZDB-GENE-060526-109]
ENSGACG00000004664	0.92031	3.85569	15.8623	6.81e-05	0.0088331	groupXXI	10036569	slc4a2b	solute carrier family 4, anion exchanger, member 2b [Source:ZFIN;Acc:ZDB-GENE-030429-14]
ENSGACG00000003338	0.918963	4.54775	8.72293	0.00314232	0.0444914	groupXIX	3341003	kiaa1549la	KIAA1549-like a [Source:ZFIN;Acc:ZDB-GENE-061207-55]
ENSGACG00000019935	0.916806	2.88784	11.3333	0.000761299	0.0231796	groupVII	8647525	nlgn2a	neuroligin 2a [Source:RefSeq peptide;Acc:NP_001254594]
ENSGACG00000004484	0.915551	4.48164	14.8691	0.000115233	0.0110265	groupXV	414856	slc4a11	solute carrier family 4, sodium borate transporter, member 11 [Source:ZFIN;Acc:ZDB-GENE-090313-183]
ENSGACG00000007714	0.915341	4.19281	14.2618	0.000159063	0.0127211	groupXVI	14995861	fn1a	fibronectin 1a [Source:ZFIN;Acc:ZDB-GENE-000426-1]
ENSGACG00000001600	0.914705	6.24564	9.20874	0.00240863	0.038997	scaffold_180	18492	ncoa6	nuclear receptor coactivator 6 [Source:ZFIN;Acc:ZDB-GENE-080403-12]
ENSGACG00000012481	0.913942	5.93264	12.8021	0.000346225	0.0173427	groupXV	13072268	ralgapa1	Ral GTPase activating protein, alpha subunit 1 (catalytic) [Source:ZFIN;Acc:ZDB-GENE-080806-1]
ENSGACG00000016615	0.913798	3.32802	10.9219	0.000950333	0.0253239	groupXIV	5090581	pappaa	pregnancy-associated plasma protein A, pappalysin 1a [Source:ZFIN;Acc:ZDB-GENE-121113-1]
ENSGACG00000011376	0.91352	5.69861	12.2024	0.000477285	0.0192557	groupXVII	12285324	plxnb1b	plexin b1b [Source:ZFIN;Acc:ZDB-GENE-090812-4]
ENSGACG00000013399	0.913201	5.39067	14.0756	0.000175611	0.0133911	groupIII	1344013	arhgap21b	Rho GTPase activating protein 21b [Source:ZFIN;Acc:ZDB-GENE-030131-4944]
ENSGACG00000004685	0.913058	5.89185	14.8639	0.000115552	0.0110265	groupXIII	2167725	slc20a2	solute carrier family 20 (phosphate transporter), member 2 [Source:ZFIN;Acc:ZDB-GENE-060929-828]
ENSGACG00000007293	0.912189	4.80576	8.34582	0.00386575	0.0489605	groupX	10477197	bai2	brain-specific angiogenesis inhibitor 2 [Source:ZFIN;Acc:ZDB-GENE-060503-573]
ENSGACG00000010642	0.911926	5.82082	11.4582	0.000711786	0.0225986	groupXIX	12148554	TLN2 (1 of 2)	talin 2 [Source:HGNC Symbol;Acc:HGNC:15447]
ENSGACG00000019718	0.911878	5.79186	13.8454	0.000198484	0.0143051	groupIV	29140176	plxna4	plexin A4 [Source:ZFIN;Acc:ZDB-GENE-030131-4663]
ENSGACG00000013956	0.911138	3.30433	10.537	0.00117009	0.0278943	groupXX	17802481	FOXO6 (2 of 2)	forkhead box O6 [Source:HGNC Symbol;Acc:HGNC:24814]
ENSGACG00000005537	0.910492	2.16526	8.39628	0.00375989	0.0483906	groupXVIII	2584081	NA	NA
ENSGACG00000006770	0.909462	2.56532	10.2025	0.00140249	0.0299752	groupXVI	13511878	EPHA6 (1 of 2)	EPH receptor A6 [Source:HGNC Symbol;Acc:HGNC:19296]
ENSGACG00000010478	0.908706	4.19923	15.6979	7.43e-05	0.009066	groupXVII	10724719	SLC38A3 (2 of 2)	solute carrier family 38, member 3 [Source:HGNC Symbol;Acc:HGNC:18044]
ENSGACG00000017289	0.907711	4.00215	16.5224	4.81e-05	0.00774766	groupIII	13471759	egfra	epidermal growth factor receptor a (erythroblastic leukemia viral (v-erb-b) oncogene homolog, avian) [Source:ZFIN;Acc:ZDB-GENE-030918-1]
ENSGACG00000002018	0.90771	3.91755	12.0946	0.000505689	0.0197975	scaffold_149	122583	cacng7a	calcium channel, voltage-dependent, gamma subunit 7a [Source:ZFIN;Acc:ZDB-GENE-060503-814]
ENSGACG00000009311	0.906801	5.28654	9.80992	0.00173573	0.032652	groupV	11196570	trrap	transformation/transcription domain-associated protein [Source:ZFIN;Acc:ZDB-GENE-050809-47]
ENSGACG00000017096	0.904351	4.99221	12.2892	0.000455587	0.0188931	groupII	20027174	slc6a5	solute carrier family 6 (neurotransmitter transporter, glycine), member 5 [Source:ZFIN;Acc:ZDB-GENE-050105-2]
ENSGACG00000005059	0.903647	3.45126	10.5319	0.00117333	0.0279131	groupX	7541706	runx1t1	runt-related transcription factor 1; translocated to, 1 (cyclin D-related) [Source:ZFIN;Acc:ZDB-GENE-060929-164]
ENSGACG00000008458	0.903414	2.88214	8.71598	0.00315433	0.0444914	groupXVI	16652869	NA	NA
ENSGACG00000005630	0.902149	4.56983	12.5695	0.000392085	0.0183824	groupXIII	3958240	whsc1l1	Wolf-Hirschhorn syndrome candidate 1-like 1 [Source:ZFIN;Acc:ZDB-GENE-050324-2]
ENSGACG00000004496	0.901907	3.80045	8.34722	0.00386277	0.0489605	groupXVII	2290295	ephb2b	eph receptor B2b [Source:ZFIN;Acc:ZDB-GENE-050522-415]
ENSGACG00000019299	0.90042	4.43773	11.7507	0.000608196	0.0210437	groupVII	3461995	pcdh7b	protocadherin 7b [Source:ZFIN;Acc:ZDB-GENE-081104-299]
ENSGACG00000002837	0.899904	4.02316	12.5477	0.00039669	0.0184046	groupXXI	7005039	sulf1	sulfatase 1 [Source:ZFIN;Acc:ZDB-GENE-030131-9242]
ENSGACG00000007840	0.899859	4.19334	11.7684	0.000602454	0.0209583	groupXV	4919414	TMEM63C	transmembrane protein 63C [Source:HGNC Symbol;Acc:HGNC:23787]
ENSGACG00000002511	0.899835	5.76783	15.3612	8.88e-05	0.00994057	groupXVI	6102130	tns1	tensin 1 [Source:ZFIN;Acc:ZDB-GENE-030131-6933]
ENSGACG00000006669	0.899729	7.20704	11.2199	0.000809231	0.023856	groupXI	3344980	mast1b	microtubule associated serine/threonine kinase 1b [Source:ZFIN;Acc:ZDB-GENE-131025-2]
ENSGACG00000008757	0.898198	2.81742	13.0069	0.000310343	0.0167752	groupXIX	9872457	GRM8 (1 of 2)	glutamate receptor, metabotropic 8 [Source:HGNC Symbol;Acc:HGNC:4600]
ENSGACG00000008956	0.897761	4.56195	12.7071	0.000364261	0.017777	groupXVIII	8630165	otof	otoferlin [Source:ZFIN;Acc:ZDB-GENE-030131-7778]
ENSGACG00000008651	0.896556	3.42585	9.92126	0.00163381	0.0318211	groupXVI	17329582	DGKG	diacylglycerol kinase, gamma 90kDa [Source:HGNC Symbol;Acc:HGNC:2853]
ENSGACG00000002944	0.892275	4.42368	12.5282	0.000400865	0.0184046	groupVI	2240136	cpeb3	cytoplasmic polyadenylation element binding protein 3 [Source:ZFIN;Acc:ZDB-GENE-090312-68]
ENSGACG00000016213	0.892136	5.14781	15.2583	9.38e-05	0.00994755	groupIX	1972950	apbb2b	amyloid beta (A4) precursor protein-binding, family B, member 2b [Source:ZFIN;Acc:ZDB-GENE-090313-73]
ENSGACG00000001746	0.892064	8.30757	9.5078	0.00204601	0.0358072	groupXVI	2430228	mycbp2	MYC binding protein 2 [Source:ZFIN;Acc:ZDB-GENE-030616-132]
ENSGACG00000012234	0.888955	2.38257	8.40892	0.00373385	0.0482435	groupXV	12198434	fbln5	fibulin 5 [Source:ZFIN;Acc:ZDB-GENE-041010-54]
ENSGACG00000013522	0.887992	4.66234	12.7471	0.000356565	0.0176026	groupXIII	16501400	cux2b	cut-like homeobox 2b [Source:ZFIN;Acc:ZDB-GENE-081104-176]
ENSGACG00000001402	0.887814	3.11129	9.39941	0.00217055	0.0368908	scaffold_115	270348	lats2	LATS, large tumor suppressor, homolog 2 (Drosophila) [Source:ZFIN;Acc:ZDB-GENE-050119-6]
ENSGACG00000019941	0.887669	3.24048	10.4149	0.00125002	0.0286777	groupVII	8813564	TMEM102	transmembrane protein 102 [Source:HGNC Symbol;Acc:HGNC:26722]
ENSGACG00000012176	0.887068	3.52496	12.9055	0.000327622	0.0169696	groupI	14891787	cntn5	contactin 5 [Source:ZFIN;Acc:ZDB-GENE-030131-5640]
ENSGACG00000011468	0.885257	5.73136	18.4702	1.73e-05	0.00517176	groupXVII	12511973	cntn2	contactin 2 [Source:ZFIN;Acc:ZDB-GENE-990630-12]
ENSGACG00000013743	0.883731	4.64899	11.8093	0.000589369	0.020714	groupIII	1852860	tnr	tenascin R (restrictin, janusin) [Source:ZFIN;Acc:ZDB-GENE-030804-1]
ENSGACG00000000728	0.882359	4.94497	15.8001	7.04e-05	0.0088331	scaffold_47	151541	ache	acetylcholinesterase [Source:ZFIN;Acc:ZDB-GENE-010906-1]
ENSGACG00000017705	0.882017	5.08926	8.49954	0.00355237	0.0474074	groupIII	15771041	KCNJ10 (1 of 2)	potassium inwardly-rectifying channel, subfamily J, member 10 [Source:HGNC Symbol;Acc:HGNC:6256]
ENSGACG00000005642	0.881959	4.25666	11.8543	0.000575291	0.0205798	groupXII	6730343	RAD54L2 (2 of 2)	RAD54-like 2 (S. cerevisiae) [Source:HGNC Symbol;Acc:HGNC:29123]
ENSGACG00000006827	0.881131	4.85163	8.30782	0.00394748	0.0493476	groupVIII	7401543	lrp8	low density lipoprotein receptor-related protein 8, apolipoprotein e receptor [Source:ZFIN;Acc:ZDB-GENE-050506-134]
ENSGACG00000016748	0.880891	7.81649	11.491	0.000699332	0.0225383	groupII	18050954	dmxl2	Dmx-like 2 [Source:ZFIN;Acc:ZDB-GENE-031007-6]
ENSGACG00000005250	0.880588	5.49088	10.4444	0.00123023	0.0284352	groupXI	968743	hdac5	histone deacetylase 5 [Source:ZFIN;Acc:ZDB-GENE-121219-3]
ENSGACG00000007627	0.879963	5.76273	10.261	0.00135873	0.0294898	groupX	11408495	arid1ab	AT rich interactive domain 1Ab (SWI-like) [Source:ZFIN;Acc:ZDB-GENE-030131-5725]
ENSGACG00000017645	0.879949	6.47571	13.6702	0.00021788	0.0147688	groupII	23237993	VPS13C	vacuolar protein sorting 13 homolog C (S. cerevisiae) [Source:HGNC Symbol;Acc:HGNC:23594]
ENSGACG00000014387	0.87983	5.93418	14.5554	0.0001361	0.0119217	scaffold_112	86818	aatkb	apoptosis-associated tyrosine kinase b [Source:ZFIN;Acc:ZDB-GENE-100812-6]
ENSGACG00000003442	0.879692	6.91989	12.561	0.000393886	0.0183824	groupV	3502831	TANC2	tetratricopeptide repeat, ankyrin repeat and coiled-coil containing 2 [Source:HGNC Symbol;Acc:HGNC:30212]
ENSGACG00000016241	0.879624	5.27625	9.95132	0.00160734	0.0315575	groupII	13914087	kif26ba	kinesin family member 26Ba [Source:ZFIN;Acc:ZDB-GENE-070521-4]
ENSGACG00000008628	0.87959	5.37799	13.7418	0.000209731	0.0146756	groupXVII	7986609	CIT (1 of 2)	citron rho-interacting serine/threonine kinase [Source:HGNC Symbol;Acc:HGNC:1985]
ENSGACG00000010155	0.879105	3.0469	12.9844	0.000314101	0.0168503	groupXI	7883916	NA	NA
ENSGACG00000014632	0.878348	4.77575	9.8882	0.00166342	0.0320675	groupIII	5256588	NA	NA
ENSGACG00000009341	0.876895	5.06536	14.0665	0.000176458	0.0133959	groupXVII	9028619	MAGI1 (2 of 2)	membrane associated guanylate kinase, WW and PDZ domain containing 1 [Source:HGNC Symbol;Acc:HGNC:946]
ENSGACG00000000014	0.876876	5.96983	10.8991	0.000962132	0.0254794	scaffold_89	136300	dock3	dedicator of cytokinesis 3 [Source:ZFIN;Acc:ZDB-GENE-100624-1]
ENSGACG00000009051	0.876601	4.60562	12.7607	0.00035397	0.0176026	groupVIII	11024707	EPHB3 (1 of 2)	EPH receptor B3 [Source:HGNC Symbol;Acc:HGNC:3394]
ENSGACG00000001712	0.87659	4.18195	15.4029	8.69e-05	0.00994057	groupXXI	825116	nrp1a	neuropilin 1a [Source:ZFIN;Acc:ZDB-GENE-030519-2]
ENSGACG00000007673	0.876089	4.63056	14.3653	0.000150549	0.0124831	groupV	9662637	si:ch211-180a12.2 (2 of 2)	si:ch211-180a12.2 [Source:ZFIN;Acc:ZDB-GENE-121214-236]
ENSGACG00000003894	0.875889	2.60811	10.9187	0.000951986	0.0253285	groupXIII	1412809	pdzd2 (2 of 2)	PDZ domain containing 2 [Source:ZFIN;Acc:ZDB-GENE-060526-297]
ENSGACG00000006220	0.874061	6.26308	11.5889	0.00066346	0.0221339	groupXIII	4822900	DMXL1	Dmx-like 1 [Source:HGNC Symbol;Acc:HGNC:2937]
ENSGACG00000009467	0.873065	3.11206	8.6316	0.00330381	0.04552	groupXX	11137023	erf (2 of 2)	Ets2 repressor factor [Source:ZFIN;Acc:ZDB-GENE-010724-17]
ENSGACG00000018493	0.872846	5.80992	13.882	0.000194656	0.0142175	groupIV	14882018	si:ch211-166i24.1	si:ch211-166i24.1 [Source:ZFIN;Acc:ZDB-GENE-091204-396]
ENSGACG00000011414	0.871609	5.56347	15.3506	8.93e-05	0.00994057	groupVI	15217848	epas1a	endothelial PAS domain protein 1a [Source:ZFIN;Acc:ZDB-GENE-030131-4490]
ENSGACG00000013050	0.871313	2.03244	8.68821	0.00320275	0.0447	groupXV	14747272	flrt2	fibronectin leucine rich transmembrane protein 2 [Source:ZFIN;Acc:ZDB-GENE-070705-267]
ENSGACG00000012157	0.870608	4.99925	11.911	0.000558024	0.0205798	groupXII	15946983	iqsec2	IQ motif and Sec7 domain 2 [Source:ZFIN;Acc:ZDB-GENE-081105-73]
ENSGACG00000010468	0.87015	4.14248	9.50428	0.00204993	0.0358184	groupVIII	13135192	arhgef18b	rho/rac guanine nucleotide exchange factor (GEF) 18b [Source:ZFIN;Acc:ZDB-GENE-070705-462]
ENSGACG00000014173	0.869811	4.91903	9.45341	0.00210757	0.0362531	groupXIII	18210034	ksr2	kinase suppressor of ras 2 [Source:ZFIN;Acc:ZDB-GENE-030131-8047]
ENSGACG00000019305	0.868786	3.68791	13.7071	0.000213643	0.0146756	groupVII	3943127	NWD2 (2 of 2)	NACHT and WD repeat domain containing 2 [Source:HGNC Symbol;Acc:HGNC:29229]
ENSGACG00000004819	0.867261	3.29483	12.8519	0.000337141	0.017139	groupXVII	2807654	RAP1GAP (1 of 2)	RAP1 GTPase activating protein [Source:HGNC Symbol;Acc:HGNC:9858]
ENSGACG00000014679	0.866522	5.41198	9.73962	0.00180338	0.0333012	groupVIII	19341059	PRRC2C (2 of 2)	proline-rich coiled-coil 2C [Source:HGNC Symbol;Acc:HGNC:24903]
ENSGACG00000020175	0.865582	5.59283	10.013	0.00155435	0.0312308	groupVII	12768515	nova1	neuro-oncological ventral antigen 1 [Source:ZFIN;Acc:ZDB-GENE-060526-113]
ENSGACG00000017015	0.865073	3.98774	10.3976	0.00126177	0.0288132	groupIV	5360379	mbnl3	muscleblind-like 3 (Drosophila) [Source:ZFIN;Acc:ZDB-GENE-081002-3]
ENSGACG00000019783	0.865004	3.33712	10.7896	0.00102074	0.0261007	groupIV	29946461	sema3aa	semaphorin 3aa [Source:ZFIN;Acc:ZDB-GENE-991209-3]
ENSGACG00000019925	0.863566	5.97027	9.42374	0.00214195	0.0365501	groupVII	8583416	GIGYF1	GRB10 interacting GYF protein 1 [Source:HGNC Symbol;Acc:HGNC:9126]
ENSGACG00000011493	0.862515	4.46427	8.48288	0.00358504	0.0477191	groupVIII	14614788	si:dkey-42p8.3	si:dkey-42p8.3 [Source:ZFIN;Acc:ZDB-GENE-050208-677]
ENSGACG00000006196	0.861663	4.35696	16.0908	6.04e-05	0.00845341	groupXVI	11749169	MAP3K13	mitogen-activated protein kinase kinase kinase 13 [Source:HGNC Symbol;Acc:HGNC:6852]
ENSGACG00000008026	0.861373	3.52396	10.5056	0.00119016	0.0280014	groupXVIII	7114170	lama2	laminin, alpha 2 [Source:ZFIN;Acc:ZDB-GENE-060119-1]
ENSGACG00000004839	0.861168	8.02015	10.1716	0.0014262	0.0301496	groupXII	5132168	agrn	agrin [Source:ZFIN;Acc:ZDB-GENE-030131-1033]
ENSGACG00000008646	0.860451	6.42577	27.1546	1.88e-07	0.00064163	groupXVI	17314891	etv5a (1 of 2)	ets variant 5a [Source:ZFIN;Acc:ZDB-GENE-030131-9572]
ENSGACG00000013076	0.860286	5.58304	8.31206	0.00393827	0.0493476	groupXIII	15952079	kat6a	K(lysine) acetyltransferase 6A [Source:ZFIN;Acc:ZDB-GENE-021022-3]
ENSGACG00000003799	0.859685	3.76282	13.1582	0.000286264	0.0162669	groupXX	1970113	snrka	SNF related kinase a [Source:ZFIN;Acc:ZDB-GENE-040718-84]
ENSGACG00000016769	0.859399	6.23208	11.0361	0.000893544	0.024777	groupIX	5189765	CASKIN1 (2 of 2)	CASK interacting protein 1 [Source:HGNC Symbol;Acc:HGNC:20879]
ENSGACG00000014564	0.85814	5.76444	12.92	0.000325097	0.0169696	groupI	22217340	hdac4 (2 of 2)	histone deacetylase 4 [Source:ZFIN;Acc:ZDB-GENE-061013-95]
ENSGACG00000014730	0.857723	4.60607	14.0947	0.000173836	0.0133152	scaffold_762	79	sez6l	seizure related 6 homolog like [Source:ZFIN;Acc:ZDB-GENE-091204-162]
ENSGACG00000013105	0.857435	4.42067	11.1404	0.00084469	0.0241717	groupIII	659228	SLC22A23 (2 of 2)	solute carrier family 22, member 23 [Source:HGNC Symbol;Acc:HGNC:21106]
ENSGACG00000017165	0.857236	7.01495	10.5252	0.00117759	0.0279145	groupII	21129150	madd	MAP-kinase activating death domain [Source:ZFIN;Acc:ZDB-GENE-030131-8076]
ENSGACG00000010817	0.856517	3.48507	16.1484	5.86e-05	0.00840685	groupXVIII	10851941	tdh	L-threonine dehydrogenase [Source:ZFIN;Acc:ZDB-GENE-040426-2379]
ENSGACG00000011618	0.855567	4.00192	9.4678	0.0020911	0.0360789	groupXVII	12691095	cadpsa	Ca2+-dependent activator protein for secretion a [Source:ZFIN;Acc:ZDB-GENE-030616-525]
ENSGACG00000002671	0.854854	6.98649	10.3141	0.00132015	0.0291584	groupXII	498969	DOCK3 (2 of 2)	dedicator of cytokinesis 3 [Source:HGNC Symbol;Acc:HGNC:2989]
ENSGACG00000004412	0.854171	5.61392	9.5514	0.00199797	0.0353356	groupXVII	1957372	ARHGEF10L (1 of 2)	Rho guanine nucleotide exchange factor (GEF) 10-like [Source:HGNC Symbol;Acc:HGNC:25540]
ENSGACG00000019367	0.853935	6.96536	9.17194	0.00245754	0.0393428	groupIV	24590538	sbf1	SET binding factor 1 [Source:ZFIN;Acc:ZDB-GENE-040718-139]
ENSGACG00000001163	0.853834	3.66175	15.9922	6.36e-05	0.00879788	scaffold_218	64639	ppap2b	phosphatidic acid phosphatase type 2B [Source:ZFIN;Acc:ZDB-GENE-060526-241]
ENSGACG00000004442	0.852485	4.52396	11.4062	0.000732009	0.0229421	groupV	5448309	mkl2a	MKL/myocardin-like 2a [Source:ZFIN;Acc:ZDB-GENE-130531-36]
ENSGACG00000010684	0.851925	5.42332	9.41267	0.00215491	0.0366979	groupI	11163129	si:dkey-287f10.3	si:dkey-287f10.3 [Source:ZFIN;Acc:ZDB-GENE-060503-918]
ENSGACG00000010120	0.851393	2.64681	8.8675	0.00290293	0.0429679	groupV	12077326	ANKFN1	ankyrin-repeat and fibronectin type III domain containing 1 [Source:HGNC Symbol;Acc:HGNC:26766]
ENSGACG00000016869	0.850838	2.30849	8.49878	0.00355385	0.0474074	groupXIV	6230536	bmpr1bb	bone morphogenetic protein receptor, type 1bb [Source:ZFIN;Acc:ZDB-GENE-090610-1]
ENSGACG00000007111	0.849762	4.09121	12.0923	0.000506294	0.0197975	groupXIII	6207431	zswim6 (1 of 2)	zinc finger, SWIM-type containing 6 [Source:ZFIN;Acc:ZDB-GENE-060602-4]
ENSGACG00000007665	0.849644	4.10462	16.6312	4.54e-05	0.00772199	groupVI	8943428	sfrp5	secreted frizzled-related protein 5 [Source:ZFIN;Acc:ZDB-GENE-011108-2]
ENSGACG00000014309	0.846531	5.72484	13.6211	0.000223659	0.0147688	groupXIII	18770001	rusc2	RUN and SH3 domain containing 2 [Source:ZFIN;Acc:ZDB-GENE-060526-131]
ENSGACG00000017787	0.845997	5.42557	18.04	2.16e-05	0.00568446	groupIII	15977672	TEP1	telomerase-associated protein 1 [Source:HGNC Symbol;Acc:HGNC:11726]
ENSGACG00000016640	0.844686	6.7132	10.1018	0.00148126	0.0306729	groupIII	11091314	MTCL1	microtubule crosslinking factor 1 [Source:HGNC Symbol;Acc:HGNC:29121]
ENSGACG00000004932	0.844629	3.4696	8.56024	0.00343585	0.0464676	groupXX	3027612	fzd6	frizzled homolog 6 (Drosophila) [Source:ZFIN;Acc:ZDB-GENE-040426-1451]
ENSGACG00000005585	0.844454	4.47577	15.2815	9.26e-05	0.00994057	groupI	1594281	CLSTN2 (1 of 2)	calsyntenin 2 [Source:HGNC Symbol;Acc:HGNC:17448]
ENSGACG00000005329	0.843819	5.78695	14.3065	0.000155329	0.0126342	groupI	1193449	SGSM2	small G protein signaling modulator 2 [Source:HGNC Symbol;Acc:HGNC:29026]
ENSGACG00000015152	0.843542	6.23836	10.6738	0.00108666	0.0268227	groupI	25526859	RAPH1	Ras association (RalGDS/AF-6) and pleckstrin homology domains 1 [Source:HGNC Symbol;Acc:HGNC:14436]
ENSGACG00000008225	0.842366	3.04601	8.88978	0.00286771	0.0427057	groupX	12619123	grb10a	growth factor receptor-bound protein 10a [Source:ZFIN;Acc:ZDB-GENE-040822-32]
ENSGACG00000002482	0.84234	4.32492	16.6359	4.53e-05	0.00772199	groupV	1052048	CHAT (1 of 2)	choline O-acetyltransferase [Source:HGNC Symbol;Acc:HGNC:1912]
ENSGACG00000007992	0.842331	4.02257	12.3855	0.000432685	0.0186721	groupXI	4980858	chst12a	carbohydrate (chondroitin 4) sulfotransferase 12a [Source:ZFIN;Acc:ZDB-GENE-081022-13]
ENSGACG00000013531	0.840484	5.93302	12.5393	0.000398489	0.0184046	groupXIII	16530944	mtmr3	myotubularin related protein 3 [Source:ZFIN;Acc:ZDB-GENE-091204-465]
ENSGACG00000006801	0.839677	4.44225	10.2127	0.00139474	0.0299381	groupV	8865289	PLCE1	phospholipase C, epsilon 1 [Source:HGNC Symbol;Acc:HGNC:17175]
ENSGACG00000012466	0.838234	4.19231	9.46155	0.00209824	0.0361655	groupXVIII	14051181	chgb	chromogranin B [Source:ZFIN;Acc:ZDB-GENE-070705-268]
ENSGACG00000020812	0.83819	3.18071	10.1135	0.0014719	0.0305913	groupVII	25558710	WWC1	WW and C2 domain containing 1 [Source:HGNC Symbol;Acc:HGNC:29435]
ENSGACG00000019033	0.835337	5.08092	10.4454	0.00122953	0.0284352	groupIV	20917221	KIF21A (2 of 2)	kinesin family member 21A [Source:HGNC Symbol;Acc:HGNC:19349]
ENSGACG00000013708	0.832713	8.81467	10.5168	0.00118295	0.0279473	groupIII	1661866	kif1ab	kinesin family member 1Ab [Source:ZFIN;Acc:ZDB-GENE-070912-480]
ENSGACG00000006917	0.832562	4.26716	12.0234	0.000525355	0.0201654	groupI	4322322	DSCAM (1 of 2)	Down syndrome cell adhesion molecule [Source:HGNC Symbol;Acc:HGNC:3039]
ENSGACG00000014133	0.830773	5.3252	20.5007	5.96e-06	0.0029947	groupI	20930601	IRS2 (2 of 2)	insulin receptor substrate 2 [Source:HGNC Symbol;Acc:HGNC:6126]
ENSGACG00000009452	0.830539	6.55538	12.9873	0.000313603	0.0168503	groupXX	11098052	cicb	capicua homolog b (Drosophila) [Source:ZFIN;Acc:ZDB-GENE-030131-1966]
ENSGACG00000000253	0.830472	4.70963	12.499	0.00040716	0.0184121	scaffold_114	74933	itpr3	inositol 1,4,5-triphosphate receptor, type 3 [Source:ZFIN;Acc:ZDB-GENE-070605-1]
ENSGACG00000000506	0.829655	5.06575	13.5096	0.000237342	0.0148858	scaffold_80	544965	fbxl16	F-box and leucine-rich repeat protein 16 [Source:ZFIN;Acc:ZDB-GENE-120215-180]
ENSGACG00000016374	0.825733	3.27826	10.5921	0.00113569	0.0275159	groupIX	3171910	TESK1 (1 of 2)	testis-specific kinase 1 [Source:HGNC Symbol;Acc:HGNC:11731]
ENSGACG00000018787	0.825543	6.39322	11.918	0.000555932	0.0205798	groupIX	14485223	LPHN1 (2 of 2)	latrophilin 1 [Source:HGNC Symbol;Acc:HGNC:20973]
ENSGACG00000008161	0.824678	3.21102	8.4133	0.00372487	0.048235	groupI	6748014	GUCY1A2	guanylate cyclase 1, soluble, alpha 2 [Source:HGNC Symbol;Acc:HGNC:4684]
ENSGACG00000014841	0.823625	6.28649	17.2654	3.25e-05	0.00683442	groupIII	5958005	NA	NA
ENSGACG00000003767	0.823613	4.40122	9.32222	0.00226392	0.0377787	groupXII	2896074	plxnb1a	plexin b1a [Source:ZFIN;Acc:ZDB-GENE-050302-63]
ENSGACG00000013574	0.823081	5.38839	9.7355	0.00180743	0.0333077	groupXX	16639000	ptpn23a	protein tyrosine phosphatase, non-receptor type 23, a [Source:ZFIN;Acc:ZDB-GENE-100921-24]
ENSGACG00000008505	0.822088	3.84529	18.2574	1.93e-05	0.005287	groupX	12989692	mfsd2ab	major facilitator superfamily domain containing 2ab [Source:ZFIN;Acc:ZDB-GENE-040801-89]
ENSGACG00000003578	0.821106	2.19182	8.46547	0.00361952	0.0479264	groupXVII	857284	osgn1	oxidative stress induced growth inhibitor 1 [Source:ZFIN;Acc:ZDB-GENE-040426-864]
ENSGACG00000020878	0.821075	4.33218	14.2098	0.00016352	0.0128285	groupVII	27248789	FNIP1	folliculin interacting protein 1 [Source:HGNC Symbol;Acc:HGNC:29418]
ENSGACG00000004946	0.820058	2.54525	8.56021	0.0034359	0.0464676	groupXX	3041588	klhl32	kelch-like 32 (Drosophila) [Source:ZFIN;Acc:ZDB-GENE-070209-47]
ENSGACG00000015232	0.82003	6.24126	10.2851	0.00134111	0.0292562	scaffold_68	818299	baz2a	bromodomain adjacent to zinc finger domain, 2A [Source:ZFIN;Acc:ZDB-GENE-041010-202]
ENSGACG00000006846	0.819117	3.43838	9.57707	0.00197023	0.0350646	groupVIII	7475544	kank4	KN motif and ankyrin repeat domains 4 [Source:ZFIN;Acc:ZDB-GENE-120423-1]
ENSGACG00000013540	0.818282	5.1528	9.66379	0.00187935	0.0340778	groupI	18441588	usp32	ubiquitin specific peptidase 32 [Source:ZFIN;Acc:ZDB-GENE-100210-5]
ENSGACG00000012428	0.816095	2.91136	10.9918	0.000915174	0.0249766	groupXV	12564957	LRFN5 (1 of 2)	leucine rich repeat and fibronectin type III domain containing 5 [Source:HGNC Symbol;Acc:HGNC:20360]
ENSGACG00000004714	0.814829	4.35767	9.8311	0.00171586	0.0324928	groupXVIII	1349617	fzd3a	frizzled homolog 3a [Source:ZFIN;Acc:ZDB-GENE-990415-225]
ENSGACG00000016683	0.813968	3.02818	10.7022	0.00107009	0.0267617	groupIV	2934444	phox2bb	paired-like homeobox 2bb [Source:ZFIN;Acc:ZDB-GENE-050407-3]
ENSGACG00000003348	0.812589	5.43536	13.6102	0.000224961	0.0147688	groupXIX	3466834	spon1b	spondin 1b [Source:ZFIN;Acc:ZDB-GENE-000427-10]
ENSGACG00000003960	0.811828	5.78095	10.0011	0.00156444	0.0312906	groupXXI	9213474	NA	NA
ENSGACG00000020236	0.811332	6.80348	8.69935	0.00318324	0.0447	groupVII	14658991	NA	NA
ENSGACG00000010805	0.811316	5.68676	9.94757	0.00161062	0.0315854	scaffold_159	7694	arhgap5	Rho GTPase activating protein 5 [Source:ZFIN;Acc:ZDB-GENE-081014-1]
ENSGACG00000017465	0.811162	5.06127	21.1224	4.31e-06	0.00255502	groupII	22253581	PPIP5K1 (2 of 3)	diphosphoinositol pentakisphosphate kinase 1 [Source:HGNC Symbol;Acc:HGNC:29023]
ENSGACG00000018914	0.810992	5.12594	11.511	0.000691856	0.0224836	groupVII	1669711	ZNF219	zinc finger protein 219 [Source:HGNC Symbol;Acc:HGNC:13011]
ENSGACG00000020526	0.810527	3.13847	8.81002	0.00299581	0.0436617	groupVII	19654135	waif2	Wnt-activated inhibitory factor 2 [Source:ZFIN;Acc:ZDB-GENE-120209-3]
ENSGACG00000016565	0.810437	6.84628	12.4998	0.000406989	0.0184121	groupXIV	4467956	PRRC2B	proline-rich coiled-coil 2B [Source:HGNC Symbol;Acc:HGNC:28121]
ENSGACG00000000926	0.809613	4.85189	8.31573	0.00393033	0.049327	scaffold_37	902853	lppr4b	lipid phosphate phosphatase-related protein type 4b [Source:ZFIN;Acc:ZDB-GENE-091118-37]
ENSGACG00000008623	0.80959	5.24432	9.85233	0.00169617	0.0323713	groupXVIII	8022722	UTRN	utrophin [Source:HGNC Symbol;Acc:HGNC:12635]
ENSGACG00000012705	0.808826	4.35663	10.866	0.000979454	0.0255811	scaffold_151	78197	epn2	epsin 2 [Source:ZFIN;Acc:ZDB-GENE-071212-1]
ENSGACG00000018256	0.808615	4.54428	13.7185	0.000212349	0.0146756	groupIV	12291288	FRMPD3	FERM and PDZ domain containing 3 [Source:HGNC Symbol;Acc:HGNC:29382]
ENSGACG00000017686	0.808538	3.37314	9.77338	0.00177056	0.0329444	groupIV	8404028	mid2	midline 2 [Source:ZFIN;Acc:ZDB-GENE-090220-1]
ENSGACG00000003234	0.806936	4.84186	12.1182	0.000499332	0.0197975	groupXX	609701	lipeb	lipase, hormone-sensitive b [Source:ZFIN;Acc:ZDB-GENE-100921-71]
ENSGACG00000011748	0.805584	5.60827	14.3907	0.000148534	0.0124368	groupXVII	13592528	CNTN3 (2 of 2)	contactin 3 (plasmacytoma associated) [Source:HGNC Symbol;Acc:HGNC:2173]
ENSGACG00000012997	0.805025	3.99269	13.2604	0.000271077	0.015803	groupXII	17297684	plch2a	phospholipase C, eta 2a [Source:ZFIN;Acc:ZDB-GENE-030131-6367]
ENSGACG00000012599	0.804523	3.38073	10.888	0.000967877	0.0255293	groupXVIII	14392097	LRFN5 (2 of 2)	leucine rich repeat and fibronectin type III domain containing 5 [Source:HGNC Symbol;Acc:HGNC:20360]
ENSGACG00000017176	0.804255	2.92501	10.0906	0.00149031	0.0306823	groupIII	13086480	neurod6b	neurogenic differentiation 6b [Source:ZFIN;Acc:ZDB-GENE-010608-2]
ENSGACG00000018980	0.803204	6.56547	8.86243	0.00291099	0.0429771	groupVII	2060180	arhgef11	Rho guanine nucleotide exchange factor (GEF) 11 [Source:ZFIN;Acc:ZDB-GENE-070604-1]
ENSGACG00000017323	0.801282	4.8873	11.5359	0.000682663	0.0223383	groupIII	13637117	greb1l	growth regulation by estrogen in breast cancer-like [Source:ZFIN;Acc:ZDB-GENE-030131-4022]
ENSGACG00000004573	0.801017	6.14588	11.0189	0.000901877	0.0248225	groupV	5636712	tnrc6b	trinucleotide repeat containing 6b [Source:ZFIN;Acc:ZDB-GENE-030131-13]
ENSGACG00000009096	0.800965	5.98162	10.5357	0.00117091	0.0278943	groupXI	6315488	vat1	vesicle amine transport protein 1 homolog (T californica) [Source:ZFIN;Acc:ZDB-GENE-030616-178]
ENSGACG00000008082	0.800369	4.68942	14.6321	0.000130673	0.0118901	groupXII	10316175	CPNE5 (2 of 2)	copine V [Source:HGNC Symbol;Acc:HGNC:2318]
ENSGACG00000020650	0.79998	4.8719	10.0086	0.00155813	0.0312308	groupVII	21741911	pcnxl3	pecanex-like 3 (Drosophila) [Source:ZFIN;Acc:ZDB-GENE-091112-9]
ENSGACG00000005054	0.7995	2.89805	8.30799	0.00394711	0.0493476	groupV	6197315	itgb4	integrin, beta 4 [Source:ZFIN;Acc:ZDB-GENE-030131-7209]
ENSGACG00000014066	0.799295	4.0264	10.3609	0.00128709	0.0289645	groupII	288668	LRRK1	leucine-rich repeat kinase 1 [Source:HGNC Symbol;Acc:HGNC:18608]
ENSGACG00000008655	0.799238	4.31748	12.3873	0.000432256	0.0186721	groupXIX	9666876	cadps2	Ca2+-dependent activator protein for secretion 2 [Source:ZFIN;Acc:ZDB-GENE-030903-1]
ENSGACG00000015346	0.797859	5.18059	12.2395	0.00046789	0.0192082	groupIII	7587478	sema6ba	sema domain, transmembrane domain (TM), and cytoplasmic domain, (semaphorin) 6Ba [Source:ZFIN;Acc:ZDB-GENE-131024-1]
ENSGACG00000015812	0.796573	3.82449	9.70769	0.00183498	0.0335942	scaffold_135	173969	kcnq3	potassium voltage-gated channel, KQT-like subfamily, member 3 [Source:ZFIN;Acc:ZDB-GENE-070912-301]
ENSGACG00000011959	0.796167	5.44067	12.6601	0.000373543	0.018024	groupI	14364430	FNDC3A	fibronectin type III domain containing 3A [Source:HGNC Symbol;Acc:HGNC:20296]
ENSGACG00000018347	0.796151	6.89311	9.69816	0.00184453	0.0337328	groupIX	11112360	htt	huntingtin [Source:ZFIN;Acc:ZDB-GENE-990415-131]
ENSGACG00000011440	0.795091	5.81906	15.935	6.56e-05	0.0088331	groupXI	10322229	gprc5ba	G protein-coupled receptor, family C, group 5, member Ba [Source:ZFIN;Acc:ZDB-GENE-030131-8162]
ENSGACG00000019995	0.79466	5.95079	10.7973	0.0010165	0.0261007	groupIV	31632410	ppfia2	protein tyrosine phosphatase, receptor type, f polypeptide (PTPRF), interacting protein (liprin), alpha 2 [Source:ZFIN;Acc:ZDB-GENE-030131-7905]
ENSGACG00000005280	0.792733	6.19906	9.78037	0.00176384	0.0328911	groupXVIII	2211718	nrxn3b	neurexin 3b [Source:ZFIN;Acc:ZDB-GENE-070206-10]
ENSGACG00000011570	0.792234	3.49858	8.28352	0.00400066	0.0494825	groupVIII	14808360	CPAMD8	C3 and PZP-like, alpha-2-macroglobulin domain containing 8 [Source:HGNC Symbol;Acc:HGNC:23228]
ENSGACG00000016894	0.791493	3.77095	9.53089	0.00202042	0.0355781	groupII	18704401	PIAS1 (2 of 2)	protein inhibitor of activated STAT, 1 [Source:HGNC Symbol;Acc:HGNC:2752]
ENSGACG00000004185	0.791041	4.60202	8.81311	0.00299074	0.043625	groupXVIII	394506	SLC5A6 (1 of 2)	solute carrier family 5 (sodium/multivitamin and iodide cotransporter), member 6 [Source:HGNC Symbol;Acc:HGNC:11041]
ENSGACG00000008171	0.790985	4.59596	18.9785	1.32e-05	0.00434241	groupVIII	9347852	NA	NA
ENSGACG00000013518	0.790592	3.89371	11.486	0.000701218	0.0225565	groupIII	1559961	clcn2	chloride channel 2 [Source:ZFIN;Acc:ZDB-GENE-070705-19]
ENSGACG00000006189	0.790482	6.27464	8.39133	0.00377016	0.0483906	groupVIII	6448564	lrrc7	leucine rich repeat containing 7 [Source:ZFIN;Acc:ZDB-GENE-130530-876]
ENSGACG00000019253	0.790402	5.28432	10.6435	0.0011046	0.0269538	groupIV	23209606	plekha5	pleckstrin homology domain containing, family A member 5 [Source:ZFIN;Acc:ZDB-GENE-041210-25]
ENSGACG00000018351	0.790234	6.39083	11.9495	0.000546608	0.0204564	groupIV	13258735	ankhd1	ankyrin repeat and KH domain containing 1 [Source:ZFIN;Acc:ZDB-GENE-090421-1]
ENSGACG00000015181	0.788612	5.49398	10.8683	0.000978266	0.0255811	groupI	25729705	dmd	dystrophin [Source:ZFIN;Acc:ZDB-GENE-010426-1]
ENSGACG00000007503	0.787793	6.60259	8.43981	0.00367094	0.0481674	groupXVI	14554631	lrp1bb	low density lipoprotein receptor-related protein 1Bb [Source:ZFIN;Acc:ZDB-GENE-070912-401]
ENSGACG00000019325	0.786681	5.09183	12.8197	0.000342992	0.0173333	groupIV	24111028	SCUBE1	signal peptide, CUB domain, EGF-like 1 [Source:HGNC Symbol;Acc:HGNC:13441]
ENSGACG00000013802	0.786352	4.74929	12.4268	0.000423213	0.0186701	groupXX	17529405	GRIK3	glutamate receptor, ionotropic, kainate 3 [Source:HGNC Symbol;Acc:HGNC:4581]
ENSGACG00000000415	0.786328	8.16331	8.56121	0.003434	0.0464676	scaffold_119	101294	fat3a	FAT atypical cadherin 3a [Source:ZFIN;Acc:ZDB-GENE-060929-1254]
ENSGACG00000005323	0.785061	4.22606	8.75334	0.00309035	0.0441732	groupV	6457076	cacna1g	calcium channel, voltage-dependent, T type, alpha 1G subunit [Source:ZFIN;Acc:ZDB-GENE-090514-2]
ENSGACG00000009057	0.784784	4.94021	11.5592	0.00067414	0.0221869	groupXI	6248585	MRC2	mannose receptor, C type 2 [Source:HGNC Symbol;Acc:HGNC:16875]
ENSGACG00000000453	0.784741	3.40957	9.48468	0.00207195	0.035944	scaffold_139	4261	pdzd4	PDZ domain containing 4 [Source:ZFIN;Acc:ZDB-GENE-050208-15]
ENSGACG00000003273	0.781478	3.15711	10.3191	0.00131662	0.0291584	groupXIX	3176289	ano10b	anoctamin 10b [Source:ZFIN;Acc:ZDB-GENE-061013-169]
ENSGACG00000009184	0.781326	7.07427	11.1759	0.000828674	0.0240724	groupI	8612249	sik2b	salt-inducible kinase 2b [Source:ZFIN;Acc:ZDB-GENE-071012-1]
ENSGACG00000016694	0.780587	7.12561	9.78863	0.00175594	0.03288	groupII	17411270	chd9	chromodomain helicase DNA binding protein 9 [Source:ZFIN;Acc:ZDB-GENE-030131-497]
ENSGACG00000009026	0.779722	6.14771	11.4588	0.000711579	0.0225986	groupXVI	17573546	plcl1	phospholipase C-like 1 [Source:ZFIN;Acc:ZDB-GENE-090313-194]
ENSGACG00000009871	0.777826	2.70587	9.72605	0.00181674	0.0334118	groupX	15231093	sema6d	sema domain, transmembrane domain (TM), and cytoplasmic domain, (semaphorin) 6D [Source:ZFIN;Acc:ZDB-GENE-040426-1933]
ENSGACG00000003768	0.77744	6.05571	16.6745	4.44e-05	0.00772199	groupXVII	1185307	flnbl	filamin B, like [Source:ZFIN;Acc:ZDB-GENE-031112-6]
ENSGACG00000001984	0.777086	4.42121	11.8519	0.000576023	0.0205798	groupX	1224615	NA	NA
ENSGACG00000003327	0.777084	6.7543	9.72083	0.00182191	0.0334624	groupX	4521465	ash1l	ash1 (absent, small, or homeotic)-like (Drosophila) [Source:ZFIN;Acc:ZDB-GENE-030131-6101]
ENSGACG00000009028	0.776311	3.63721	8.4241	0.0037028	0.048175	groupV	10899136	rhbdl1	rhomboid, veinlet-like 1 (Drosophila) [Source:ZFIN;Acc:ZDB-GENE-120529-2]
ENSGACG00000016196	0.774573	4.96197	9.74992	0.0017933	0.0331868	groupIX	1803770	slit2	slit (Drosophila) homolog 2 [Source:ZFIN;Acc:ZDB-GENE-010306-3]
ENSGACG00000020728	0.772486	3.69509	11.1859	0.000824206	0.0239834	groupVII	23293384	spry4	sprouty (Drosophila) homolog 4 [Source:ZFIN;Acc:ZDB-GENE-010803-2]
ENSGACG00000015304	0.772135	4.83205	11.8646	0.000572112	0.0205798	scaffold_48	868780	arhgap23b	Rho GTPase activating protein 23b [Source:ZFIN;Acc:ZDB-GENE-081031-78]
ENSGACG00000017595	0.77169	5.03916	12.8985	0.000328842	0.0169696	groupIII	14763856	si:ch211-122m3.1 (3 of 4)	si:ch211-122m3.1 [Source:ZFIN;Acc:ZDB-GENE-091113-51]
ENSGACG00000000628	0.771348	5.44533	9.59328	0.00195291	0.0348201	scaffold_88	157065	tcf4	transcription factor 4 [Source:ZFIN;Acc:ZDB-GENE-090814-1]
ENSGACG00000007811	0.770221	6.73584	10.7375	0.00104984	0.0266453	groupXI	4821557	tnrc18 (1 of 2)	trinucleotide repeat containing 18 [Source:ZFIN;Acc:ZDB-GENE-100326-1]
ENSGACG00000020734	0.769902	5.13318	9.83892	0.00170857	0.0324269	groupVII	23362870	aff4	AF4/FMR2 family, member 4 [Source:ZFIN;Acc:ZDB-GENE-100910-5]
ENSGACG00000014419	0.76955	4.60459	14.0227	0.000180614	0.0136508	groupI	21995013	PTGFRN	prostaglandin F2 receptor inhibitor [Source:HGNC Symbol;Acc:HGNC:9601]
ENSGACG00000006309	0.769526	4.44356	10.1511	0.00144216	0.0302586	groupXV	2723196	NA	NA
ENSGACG00000006193	0.768093	8.82996	8.41466	0.00372208	0.048235	groupVI	7611306	DST	dystonin [Source:HGNC Symbol;Acc:HGNC:1090]
ENSGACG00000019617	0.767321	4.57131	13.4204	0.000248898	0.0151837	groupIV	27331969	pcdhb (3 of 4)	protocadherin b [Source:ZFIN;Acc:ZDB-GENE-020731-3]
ENSGACG00000015995	0.767127	5.93977	10.4828	0.00120492	0.0281274	groupII	12728201	hipk3b	homeodomain interacting protein kinase 3b [Source:ZFIN;Acc:ZDB-GENE-030131-82]
ENSGACG00000016365	0.765169	5.275	9.29365	0.00229949	0.038149	groupII	14997944	NFATC3	nuclear factor of activated T-cells, cytoplasmic, calcineurin-dependent 3 [Source:HGNC Symbol;Acc:HGNC:7777]
ENSGACG00000005431	0.764725	7.19037	11.9599	0.000543585	0.0204558	groupXX	3999224	plecb	plectin b [Source:ZFIN;Acc:ZDB-GENE-100917-2]
ENSGACG00000018310	0.764172	4.99612	8.87748	0.0028871	0.0428449	groupIX	10936813	krt15	keratin 15 [Source:ZFIN;Acc:ZDB-GENE-040426-2931]
ENSGACG00000011288	0.763591	6.00591	8.68799	0.00320314	0.0447	groupVI	14537870	itsn1	intersectin 1 (SH3 domain protein) [Source:ZFIN;Acc:ZDB-GENE-030616-226]
ENSGACG00000015884	0.761525	6.10058	9.88619	0.00166523	0.0320675	groupXIV	1751442	erbb2ip	erbb2 interacting protein [Source:ZFIN;Acc:ZDB-GENE-061103-403]
ENSGACG00000012839	0.760638	3.01952	8.46122	0.00362797	0.047961	groupXV	13391664	alk	anaplastic lymphoma kinase (Ki-1) [Source:ZFIN;Acc:ZDB-GENE-031027-1]
ENSGACG00000004889	0.760424	3.69468	11.8903	0.000564274	0.0205798	groupXVII	2937153	anks1ab	ankyrin repeat and sterile alpha motif domain containing 1Ab [Source:ZFIN;Acc:ZDB-GENE-110107-1]
ENSGACG00000010377	0.759861	5.84354	11.5949	0.000661336	0.0221062	groupVI	12928424	pcnxl2	pecanex-like 2 (Drosophila) [Source:ZFIN;Acc:ZDB-GENE-090312-150]
ENSGACG00000004738	0.759466	6.23398	11.8641	0.000572275	0.0205798	groupXVII	2595419	PLXNA2 (1 of 2)	plexin A2 [Source:HGNC Symbol;Acc:HGNC:9100]
ENSGACG00000019526	0.758479	5.37255	12.052	0.000517357	0.0199031	groupIX	18022842	PDE4A (2 of 2)	phosphodiesterase 4A, cAMP-specific [Source:HGNC Symbol;Acc:HGNC:8780]
ENSGACG00000010989	0.75834	4.45385	8.66532	0.00324323	0.0449944	groupXVII	11548315	epha8	eph receptor A8 [Source:ZFIN;Acc:ZDB-GENE-041014-269]
ENSGACG00000005214	0.757781	4.16343	11.3481	0.000755234	0.0230825	groupI	959004	phldb1b	pleckstrin homology-like domain, family B, member 1b [Source:ZFIN;Acc:ZDB-GENE-121114-8]
ENSGACG00000004167	0.757666	4.12927	10.1194	0.00146713	0.0305913	groupXII	3580206	lamb2	laminin, beta 2 (laminin S) [Source:ZFIN;Acc:ZDB-GENE-081030-4]
ENSGACG00000016390	0.756664	6.044	10.6905	0.00107687	0.0267743	groupIX	3773379	tenm3	teneurin transmembrane protein 3 [Source:ZFIN;Acc:ZDB-GENE-990714-19]
ENSGACG00000008427	0.756446	6.11021	10.7961	0.00101715	0.0261007	groupXII	10524676	dip2ba	DIP2 disco-interacting protein 2 homolog Ba (Drosophila) [Source:ZFIN;Acc:ZDB-GENE-040426-2305]
ENSGACG00000012303	0.756044	5.77316	9.87753	0.00167309	0.0321464	groupXVIII	13599917	phip	pleckstrin homology domain interacting protein [Source:ZFIN;Acc:ZDB-GENE-050208-261]
ENSGACG00000005697	0.755068	3.71717	10.0574	0.00151736	0.0308916	groupXII	6782284	sema3h	semaphorin 3h [Source:ZFIN;Acc:ZDB-GENE-990715-8]
ENSGACG00000013419	0.754166	3.36965	8.93433	0.0027986	0.0421541	scaffold_61	21853	BCL11A (1 of 2)	B-cell CLL/lymphoma 11A (zinc finger protein) [Source:HGNC Symbol;Acc:HGNC:13221]
ENSGACG00000012187	0.754013	5.88905	8.72271	0.0031427	0.0444914	groupVI	16736019	NA	NA
ENSGACG00000004620	0.753783	5.862	11.3101	0.000770869	0.023372	groupXII	4145929	prex1	phosphatidylinositol-3,4,5-trisphosphate-dependent Rac exchange factor 1 [Source:ZFIN;Acc:ZDB-GENE-030131-1428]
ENSGACG00000002461	0.753771	5.24416	11.6934	0.000627231	0.0212574	groupXXI	5283848	cntnap2a	contactin associated protein-like 2a [Source:ZFIN;Acc:ZDB-GENE-120328-3]
ENSGACG00000008077	0.753026	5.27721	13.688	0.000215831	0.0147465	groupXVIII	7308267	ptprk	protein tyrosine phosphatase, receptor type, K [Source:ZFIN;Acc:ZDB-GENE-030131-9834]
ENSGACG00000013250	0.75299	4.66256	8.81558	0.00298669	0.0436032	groupXV	15717631	PXDN	peroxidasin homolog (Drosophila) [Source:HGNC Symbol;Acc:HGNC:14966]
ENSGACG00000000234	0.752893	3.79789	13.656	0.000219534	0.0147688	scaffold_114	27933	NA	NA
ENSGACG00000006400	0.75137	3.77061	10.2122	0.00139516	0.0299381	groupXI	2832681	nfil3-2	nuclear factor, interleukin 3 regulated, member 2 [Source:ZFIN;Acc:ZDB-GENE-110929-1]
ENSGACG00000016553	0.750853	4.16294	14.6252	0.000131152	0.0118901	groupII	16198253	NA	NA
ENSGACG00000011047	0.750283	5.19691	12.6789	0.00036981	0.0178944	groupXII	14355095	hspg2	heparan sulfate proteoglycan 2 [Source:ZFIN;Acc:ZDB-GENE-080807-4]
ENSGACG00000013263	0.749632	5.69923	11.1502	0.000840216	0.0241717	groupI	17220794	gdpd4a	glycerophosphodiester phosphodiesterase domain containing 4a [Source:ZFIN;Acc:ZDB-GENE-091204-436]
ENSGACG00000011944	0.747567	5.37545	8.9542	0.00276833	0.0419918	groupXIX	15214002	MAGI2 (1 of 2)	membrane associated guanylate kinase, WW and PDZ domain containing 2 [Source:HGNC Symbol;Acc:HGNC:18957]
ENSGACG00000010701	0.746046	5.37552	11.6329	0.00064794	0.0218033	groupXV	9744821	diras1b	DIRAS family, GTP-binding RAS-like 1b [Source:ZFIN;Acc:ZDB-GENE-070912-620]
ENSGACG00000002954	0.744911	4.48962	11.4334	0.000721343	0.0227093	groupXX	101734	NA	NA
ENSGACG00000015727	0.743741	4.96368	10.5828	0.00114145	0.0275382	scaffold_235	13503	JPH3 (2 of 2)	junctophilin 3 [Source:HGNC Symbol;Acc:HGNC:14203]
ENSGACG00000009432	0.743585	5.14413	13.4439	0.000245807	0.0151048	groupXVIII	9068438	GRIK2 (1 of 2)	glutamate receptor, ionotropic, kainate 2 [Source:HGNC Symbol;Acc:HGNC:4580]
ENSGACG00000010062	0.742606	4.37104	10.8868	0.0009685	0.0255293	groupXVIII	9834103	DUSP10	dual specificity phosphatase 10 [Source:HGNC Symbol;Acc:HGNC:3065]
ENSGACG00000003564	0.74229	5.66366	13.925	0.000190253	0.0141414	groupXVI	7915270	IRS2 (1 of 2)	insulin receptor substrate 2 [Source:HGNC Symbol;Acc:HGNC:6126]
ENSGACG00000018709	0.74151	2.90989	8.6312	0.00330454	0.04552	groupIV	16385527	GABRA2	gamma-aminobutyric acid (GABA) A receptor, alpha 2 [Source:HGNC Symbol;Acc:HGNC:4076]
ENSGACG00000009197	0.741314	6.73498	8.91955	0.00282134	0.0423352	groupXVI	17838915	dgkh	diacylglycerol kinase, eta [Source:ZFIN;Acc:ZDB-GENE-070912-328]
ENSGACG00000001024	0.741232	4.31508	16.6549	4.48e-05	0.00772199	scaffold_37	2276967	slc12a7b	solute carrier family 12, member 7b [Source:ZFIN;Acc:ZDB-GENE-030829-61]
ENSGACG00000019947	0.740394	4.43498	8.7426	0.00310861	0.0443224	groupVII	8968580	cldn7a	claudin 7a [Source:ZFIN;Acc:ZDB-GENE-040718-29]
ENSGACG00000001977	0.740364	3.58053	10.1886	0.00141315	0.0299851	scaffold_149	3215	fam131ba	family with sequence similarity 131, member Ba [Source:ZFIN;Acc:ZDB-GENE-060503-616]
ENSGACG00000016817	0.74022	3.88306	8.3269	0.00390623	0.0492052	groupXIV	5892556	KIAA1432	KIAA1432 [Source:HGNC Symbol;Acc:HGNC:17686]
ENSGACG00000000195	0.739638	3.43799	8.69018	0.00319929	0.0447	scaffold_195	35980	kcnd3	potassium voltage-gated channel, Shal-related subfamily, member 3 [Source:ZFIN;Acc:ZDB-GENE-030131-5626]
ENSGACG00000020725	0.739479	4.63527	9.32283	0.00226316	0.0377787	groupVII	23164545	NR3C1 (2 of 2)	nuclear receptor subfamily 3, group C, member 1 (glucocorticoid receptor) [Source:HGNC Symbol;Acc:HGNC:7978]
ENSGACG00000012374	0.738004	4.82539	9.43208	0.00213222	0.03653	groupI	15798118	zc3h4	zinc finger CCCH-type containing 4 [Source:ZFIN;Acc:ZDB-GENE-100330-1]
ENSGACG00000014907	0.737756	4.79473	8.438	0.00367461	0.0481674	groupII	5522570	phkb (1 of 2)	phosphorylase kinase, beta [Source:ZFIN;Acc:ZDB-GENE-110411-149]
ENSGACG00000008379	0.737211	7.21314	9.33432	0.00224902	0.0377035	groupV	10371534	NA	NA
ENSGACG00000013009	0.737209	5.2612	10.5288	0.00117531	0.0279145	groupIII	490991	PHLPP1	PH domain and leucine rich repeat protein phosphatase 1 [Source:HGNC Symbol;Acc:HGNC:20610]
ENSGACG00000003812	0.735155	5.28364	9.73529	0.00180764	0.0333077	groupXVI	8609772	IGSF3	immunoglobulin superfamily, member 3 [Source:HGNC Symbol;Acc:HGNC:5950]
ENSGACG00000010934	0.732577	4.17451	10.3855	0.00127006	0.0288867	groupXVII	11251172	etnk2	ethanolamine kinase 2 [Source:ZFIN;Acc:ZDB-GENE-050913-135]
ENSGACG00000011941	0.732241	3.94146	8.89321	0.00286233	0.0426626	groupVIII	15255531	NA	NA
ENSGACG00000000876	0.731073	4.26386	9.86639	0.00168326	0.0321967	scaffold_157	1291	adam15	a disintegrin and metalloproteinase domain 15 [Source:ZFIN;Acc:ZDB-GENE-070809-4]
ENSGACG00000005034	0.730534	5.17649	10.9302	0.000946077	0.0252894	groupXVII	3261730	NAV1 (1 of 2)	neuron navigator 1 [Source:HGNC Symbol;Acc:HGNC:15989]
ENSGACG00000013966	0.729544	4.87015	10.0217	0.00154703	0.0311247	groupVIII	18074741	CPEB2	cytoplasmic polyadenylation element binding protein 2 [Source:HGNC Symbol;Acc:HGNC:21745]
ENSGACG00000005951	0.727788	3.43551	9.42563	0.00213973	0.0365501	groupXV	2207015	rgs6 (1 of 2)	regulator of G-protein signalling 6 [Source:ZFIN;Acc:ZDB-GENE-030131-31]
ENSGACG00000012647	0.727291	3.11482	8.42755	0.00369579	0.0481674	groupXIX	16235302	CACNA2D1 (1 of 2)	calcium channel, voltage-dependent, alpha 2/delta subunit 1 [Source:HGNC Symbol;Acc:HGNC:1399]
ENSGACG00000001411	0.726962	2.83155	8.33562	0.00388753	0.0491145	scaffold_115	302958	si:rp71-68n21.12	si:rp71-68n21.12 [Source:ZFIN;Acc:ZDB-GENE-081105-169]
ENSGACG00000009739	0.72685	5.60379	12.4229	0.000424098	0.0186701	groupXIII	9483699	EPG5	ectopic P-granules autophagy protein 5 homolog (C. elegans) [Source:HGNC Symbol;Acc:HGNC:29331]
ENSGACG00000000642	0.725503	4.7245	13.5187	0.0002362	0.0148858	scaffold_90	257637	flncb	filamin C, gamma b (actin binding protein 280) [Source:ZFIN;Acc:ZDB-GENE-041008-175]
ENSGACG00000017000	0.724705	7.57664	10.1896	0.00141237	0.0299851	groupII	19349048	myo9ab (2 of 2)	myosin IXAb [Source:ZFIN;Acc:ZDB-GENE-080424-6]
ENSGACG00000011995	0.724316	5.79166	8.67537	0.00322539	0.0448639	groupXV	11740267	trim9	tripartite motif-containing 9 [Source:ZFIN;Acc:ZDB-GENE-030131-8043]
ENSGACG00000016458	0.723892	6.07961	9.49366	0.00206183	0.0358861	groupIV	1388738	fam13b	family with sequence similarity 13, member B [Source:ZFIN;Acc:ZDB-GENE-030131-4913]
ENSGACG00000003847	0.72354	5.87703	10.1536	0.00144023	0.0302586	groupXXI	8805170	dlgap1b	discs, large (Drosophila) homolog-associated protein 1b [Source:ZFIN;Acc:ZDB-GENE-091116-98]
ENSGACG00000016820	0.722439	7.38373	12.6171	0.00038223	0.0181376	groupIII	12038074	ptprfb	protein tyrosine phosphatase, receptor type, f, b [Source:ZFIN;Acc:ZDB-GENE-060503-530]
ENSGACG00000020430	0.721819	5.99607	11.0317	0.00089568	0.024796	groupVII	18444981	CPEB4 (2 of 2)	cytoplasmic polyadenylation element binding protein 4 [Source:HGNC Symbol;Acc:HGNC:21747]
ENSGACG00000016384	0.720357	4.59085	9.90576	0.00164762	0.0319063	groupIII	10189265	TNK2 (2 of 2)	tyrosine kinase, non-receptor, 2 [Source:HGNC Symbol;Acc:HGNC:19297]
ENSGACG00000009926	0.720261	6.73258	8.37163	0.00381124	0.0486909	groupXI	7691283	notch3	notch homolog 3 [Source:ZFIN;Acc:ZDB-GENE-000329-5]
ENSGACG00000002852	0.720246	4.97933	10.5997	0.00113104	0.0274421	groupXII	764558	magi1a	membrane associated guanylate kinase, WW and PDZ domain containing 1a [Source:ZFIN;Acc:ZDB-GENE-081105-13]
ENSGACG00000009360	0.720113	4.98273	10.374	0.00127805	0.0289526	groupXVII	9179212	lrig1	leucine-rich repeats and immunoglobulin-like domains 1 [Source:ZFIN;Acc:ZDB-GENE-031113-23]
ENSGACG00000016649	0.718727	4.33488	13.1432	0.000288559	0.0162669	groupIV	2820628	prom1a	prominin 1a [Source:ZFIN;Acc:ZDB-GENE-030131-1577]
ENSGACG00000010940	0.718612	3.84333	11.5279	0.000685604	0.0223916	groupI	11984518	PITPNM3	PITPNM family member 3 [Source:HGNC Symbol;Acc:HGNC:21043]
ENSGACG00000016410	0.718561	8.13033	8.27854	0.00401165	0.0495538	groupXIV	3743206	si:dkey-266h18.3	si:dkey-266h18.3 [Source:ZFIN;Acc:ZDB-GENE-091204-164]
ENSGACG00000001950	0.71676	3.3855	8.48042	0.0035899	0.0477191	scaffold_354	15463	RAB39B (1 of 2)	RAB39B, member RAS oncogene family [Source:HGNC Symbol;Acc:HGNC:16499]
ENSGACG00000002683	0.71644	5.80346	10.156	0.0014383	0.0302586	groupX	2713466	ago4	argonaute RISC catalytic component 4 [Source:ZFIN;Acc:ZDB-GENE-030131-5357]
ENSGACG00000008998	0.71512	4.60687	11.1203	0.000853889	0.0242684	groupXV	6225121	kidins220a	kinase D-interacting substrate of 220a [Source:ZFIN;Acc:ZDB-GENE-041014-170]
ENSGACG00000000538	0.714441	3.84739	8.42698	0.00369694	0.0481674	scaffold_101	357241	NA	NA
ENSGACG00000010112	0.713743	3.8835	8.91314	0.00283126	0.0423523	groupXVIII	9930354	PTPN14	protein tyrosine phosphatase, non-receptor type 14 [Source:HGNC Symbol;Acc:HGNC:9647]
ENSGACG00000011952	0.713506	5.47959	10.261	0.00135872	0.0294898	groupXVIII	12696777	myt1la	myelin transcription factor 1-like, a [Source:ZFIN;Acc:ZDB-GENE-041001-172]
ENSGACG00000011152	0.712985	5.66825	11.9965	0.000533001	0.0202766	groupVIII	13997640	elavl4	ELAV (embryonic lethal, abnormal vision, Drosophila)-like 4 (Hu antigen D) [Source:ZFIN;Acc:ZDB-GENE-990415-246]
ENSGACG00000013174	0.712836	3.23398	8.82416	0.00297269	0.0435103	groupXX	15741034	mtmr11	myotubularin related protein 11 [Source:ZFIN;Acc:ZDB-GENE-130530-726]
ENSGACG00000014449	0.712773	4.43137	9.77135	0.00177252	0.032945	groupXI	15292609	SHISA6 (2 of 2)	shisa family member 6 [Source:HGNC Symbol;Acc:HGNC:34491]
ENSGACG00000015916	0.710616	4.83481	9.95515	0.001604	0.0315427	groupXIV	2185744	DAB2IP (2 of 2)	DAB2 interacting protein [Source:HGNC Symbol;Acc:HGNC:17294]
ENSGACG00000009761	0.709464	5.05212	9.19362	0.00242861	0.0392089	groupI	9598418	si:dkey-149j18.1	si:dkey-149j18.1 [Source:ZFIN;Acc:ZDB-GENE-050420-109]
ENSGACG00000017634	0.708431	4.2661	9.76593	0.00177775	0.0329962	groupII	23105856	si:ch211-71n6.4	si:ch211-71n6.4 [Source:ZFIN;Acc:ZDB-GENE-091204-213]
ENSGACG00000004001	0.707644	5.63516	13.9234	0.000190418	0.0141414	groupXII	3084372	tenc1a	tensin like C1 domain containing phosphatase a [Source:ZFIN;Acc:ZDB-GENE-090312-163]
ENSGACG00000007292	0.707123	4.02174	13.5827	0.000228277	0.0147688	groupXIII	6495513	mapk4	mitogen-activated protein kinase 4 [Source:ZFIN;Acc:ZDB-GENE-040426-2835]
ENSGACG00000015508	0.706284	7.12236	8.74977	0.00309642	0.0442223	groupXIV	186323	apc	adenomatosis polyposis coli [Source:ZFIN;Acc:ZDB-GENE-031112-7]
ENSGACG00000013817	0.706111	5.53386	9.40958	0.00215854	0.0367232	groupI	20075159	BMPR2 (2 of 2)	bone morphogenetic protein receptor, type II (serine/threonine kinase) [Source:HGNC Symbol;Acc:HGNC:1078]
ENSGACG00000005848	0.705639	4.44129	12.206	0.000476373	0.0192557	groupXII	7279344	si:ch211-106g4.2	si:ch211-106g4.2 [Source:ZFIN;Acc:ZDB-GENE-081105-78]
ENSGACG00000018480	0.705192	5.76019	10.8506	0.000987633	0.0257161	groupIV	14425813	gria1a	glutamate receptor, ionotropic, AMPA 1a [Source:ZFIN;Acc:ZDB-GENE-020125-1]
ENSGACG00000011010	0.705108	5.32628	10.0997	0.00148291	0.0306729	groupXV	10194808	slc7a14a	solute carrier family 7 (cationic amino acid transporter, y+ system), member 14a [Source:ZFIN;Acc:ZDB-GENE-070912-112]
ENSGACG00000013021	0.704485	5.42199	12.0068	0.000530065	0.0202463	groupXX	15304440	PLCL2	phospholipase C-like 2 [Source:HGNC Symbol;Acc:HGNC:9064]
ENSGACG00000018748	0.704032	3.72364	9.05077	0.00262585	0.0406557	groupIV	16736730	NA	NA
ENSGACG00000008910	0.703648	5.42913	12.174	0.000484611	0.0194362	groupXVIII	8529496	foxo3b	forkhead box O3b [Source:ZFIN;Acc:ZDB-GENE-990708-6]
ENSGACG00000020783	0.703095	5.82699	14.7761	0.000121058	0.0113615	groupVII	24994407	gria4b	glutamate receptor, ionotropic, AMPA 4b [Source:ZFIN;Acc:ZDB-GENE-030131-8013]
ENSGACG00000004349	0.702997	6.4979	8.95795	0.00276265	0.041983	groupXX	2224098	SLC6A20	solute carrier family 6 (proline IMINO transporter), member 20 [Source:HGNC Symbol;Acc:HGNC:30927]
ENSGACG00000004725	0.702799	6.41685	9.06309	0.00260821	0.0404639	groupXXI	10098097	scrib	scribbled homolog (Drosophila) [Source:ZFIN;Acc:ZDB-GENE-030616-572]
ENSGACG00000004828	0.702735	6.06844	9.04059	0.0026405	0.0407797	groupXI	406551	PRR12 (1 of 2)	proline rich 12 [Source:HGNC Symbol;Acc:HGNC:29217]
ENSGACG00000017476	0.702481	3.56389	9.27198	0.00232686	0.038149	groupII	22301954	cpeb1b	cytoplasmic polyadenylation element binding protein 1b [Source:ZFIN;Acc:ZDB-GENE-990927-1]
ENSGACG00000020070	0.700984	4.97317	14.9308	0.000111529	0.0109485	groupIV	32332916	lamb1a	laminin, beta 1a [Source:ZFIN;Acc:ZDB-GENE-021226-1]
ENSGACG00000012555	0.700656	6.1446	8.40549	0.00374089	0.0482979	groupXIX	15974101	FRMD4A	FERM domain containing 4A [Source:HGNC Symbol;Acc:HGNC:25491]
ENSGACG00000006314	0.700599	3.8905	9.16902	0.00246146	0.0393428	groupXVI	12033164	NA	NA
ENSGACG00000016846	0.699439	4.56943	10.2253	0.00138526	0.0298212	groupIX	5456262	DCHS2	dachsous cadherin-related 2 [Source:HGNC Symbol;Acc:HGNC:23111]
ENSGACG00000012490	0.698364	6.20573	10.9466	0.000937733	0.0252864	groupXVIII	14115259	PLCB1 (2 of 2)	phospholipase C, beta 1 (phosphoinositide-specific) [Source:HGNC Symbol;Acc:HGNC:15917]
ENSGACG00000013335	0.698091	3.51138	8.28568	0.00399589	0.0494825	groupXII	18292245	tbc1d25	TBC1 domain family, member 25 [Source:ZFIN;Acc:ZDB-GENE-041111-25]
ENSGACG00000012618	0.697323	4.40352	8.99896	0.00270133	0.0413536	groupXX	14239771	scap	SREBF chaperone [Source:ZFIN;Acc:ZDB-GENE-040107-41]
ENSGACG00000016207	0.697076	4.99128	10.5601	0.00115554	0.0277998	groupIII	9728901	LRP8 (2 of 2)	low density lipoprotein receptor-related protein 8, apolipoprotein e receptor [Source:HGNC Symbol;Acc:HGNC:6700]
ENSGACG00000001550	0.696636	6.71697	9.54908	0.0020005	0.0353359	groupXVI	1629127	clasp1a	cytoplasmic linker associated protein 1a [Source:ZFIN;Acc:ZDB-GENE-081104-520]
ENSGACG00000005732	0.696466	4.2221	10.8526	0.000986569	0.0257161	groupI	1899975	meis3	myeloid ecotropic viral integration site 3 [Source:ZFIN;Acc:ZDB-GENE-010406-2]
ENSGACG00000006346	0.695499	4.82923	10.6935	0.0010751	0.0267694	groupV	8213162	adam11	a disintegrin and metalloproteinase domain 11 [Source:ZFIN;Acc:ZDB-GENE-070808-3]
ENSGACG00000006911	0.695437	3.62224	8.47365	0.00360329	0.0478598	groupXVI	13761789	als2a	amyotrophic lateral sclerosis 2a (juvenile) [Source:ZFIN;Acc:ZDB-GENE-070402-2]
ENSGACG00000001126	0.694543	5.08733	11.8409	0.000579427	0.0205798	scaffold_121	325426	celf2	cugbp, Elav-like family member 2 [Source:ZFIN;Acc:ZDB-GENE-030826-35]
ENSGACG00000019650	0.691167	5.37462	9.10823	0.00254461	0.0401706	groupVII	6949922	dennd4c	DENN/MADD domain containing 4C [Source:ZFIN;Acc:ZDB-GENE-120727-13]
ENSGACG00000016778	0.691059	5.38472	9.993	0.00157136	0.031327	groupXIV	5588342	MED13L	mediator complex subunit 13-like [Source:HGNC Symbol;Acc:HGNC:22962]
ENSGACG00000012156	0.690153	4.3697	12.967	0.000317036	0.0169228	groupXX	13305825	NA	NA
ENSGACG00000009203	0.68991	5.88346	12.0035	0.000531019	0.0202463	groupXVI	17875706	vwa8	von Willebrand factor A domain containing 8 [Source:ZFIN;Acc:ZDB-GENE-070912-407]
ENSGACG00000006600	0.688785	4.62836	8.3507	0.00385539	0.0489605	groupXII	8155605	prdm16	PR domain containing 16 [Source:ZFIN;Acc:ZDB-GENE-080613-2]
ENSGACG00000018893	0.687723	5.05162	9.00267	0.00269585	0.0413536	groupVII	1500719	SLC12A6	solute carrier family 12 (potassium/chloride transporter), member 6 [Source:HGNC Symbol;Acc:HGNC:10914]
ENSGACG00000003255	0.687064	4.34096	10.0068	0.00155962	0.0312308	groupXII	1658202	anks1aa	ankyrin repeat and sterile alpha motif domain containing 1Aa [Source:ZFIN;Acc:ZDB-GENE-090312-152]
ENSGACG00000011822	0.686461	5.01546	9.32916	0.00225535	0.0377683	groupVI	15693807	PLCB1 (1 of 2)	phospholipase C, beta 1 (phosphoinositide-specific) [Source:HGNC Symbol;Acc:HGNC:15917]
ENSGACG00000008466	0.686227	4.53639	12.2877	0.000455946	0.0188931	groupXVI	16675696	ahr2 (1 of 2)	aryl hydrocarbon receptor 2 [Source:ZFIN;Acc:ZDB-GENE-990714-16]
ENSGACG00000013366	0.685327	5.13946	9.52615	0.00202565	0.0355968	groupXV	16147002	daam2	dishevelled associated activator of morphogenesis 2 [Source:ZFIN;Acc:ZDB-GENE-070709-1]
ENSGACG00000004464	0.684879	4.21546	10.1491	0.00144375	0.0302586	groupXVIII	1099083	znf395b	zinc finger protein 395b [Source:ZFIN;Acc:ZDB-GENE-041001-193]
ENSGACG00000018991	0.684867	4.48983	15.3198	9.08e-05	0.00994057	groupVII	2259206	CAPN1	calpain 1, (mu/I) large subunit [Source:HGNC Symbol;Acc:HGNC:1476]
ENSGACG00000005645	0.683863	4.66364	13.3113	0.000263812	0.0156619	groupI	1835798	pik3cb	phosphoinositide-3-kinase, catalytic, beta polypeptide [Source:ZFIN;Acc:ZDB-GENE-030131-1904]
ENSGACG00000004027	0.683784	4.75155	8.72635	0.00313644	0.0444914	groupV	4659932	fbrs	fibrosin [Source:ZFIN;Acc:ZDB-GENE-111207-1]
ENSGACG00000015378	0.683545	3.52065	9.64291	0.00190084	0.0342492	groupII	8135996	SLC5A7 (2 of 2)	solute carrier family 5 (sodium/choline cotransporter), member 7 [Source:HGNC Symbol;Acc:HGNC:14025]
ENSGACG00000002299	0.683228	4.85589	9.07308	0.002594	0.0404064	groupV	545612	ZMIZ1 (1 of 2)	zinc finger, MIZ-type containing 1 [Source:HGNC Symbol;Acc:HGNC:16493]
ENSGACG00000006532	0.682986	4.62304	13.0531	0.000302787	0.0165794	groupXVII	5409094	KIF5A (2 of 2)	kinesin family member 5A [Source:HGNC Symbol;Acc:HGNC:6323]
ENSGACG00000015418	0.682739	4.03688	12.2264	0.00047118	0.0192082	groupIII	7985984	itga6b	integrin, alpha 6b [Source:ZFIN;Acc:ZDB-GENE-050320-5]
ENSGACG00000010930	0.68243	4.08067	10.5553	0.00115858	0.0278335	groupXV	9957811	ppp2r3a	protein phosphatase 2, regulatory subunit B'', alpha [Source:ZFIN;Acc:ZDB-GENE-070912-646]
ENSGACG00000008031	0.681122	5.37771	11.9762	0.000538847	0.0204535	groupVI	9323004	lzts2a	leucine zipper, putative tumor suppressor 2a [Source:ZFIN;Acc:ZDB-GENE-090313-276]
ENSGACG00000005689	0.680437	3.84299	9.27313	0.00232541	0.038149	groupXIII	4013975	SLC23A2	solute carrier family 23 (ascorbic acid transporter), member 2 [Source:HGNC Symbol;Acc:HGNC:10973]
ENSGACG00000011597	0.680332	5.48051	10.1745	0.00142399	0.0301402	groupXVIII	11896546	sash1a	SAM and SH3 domain containing 1a [Source:ZFIN;Acc:ZDB-GENE-030131-9960]
ENSGACG00000016726	0.680278	3.36835	9.72559	0.0018172	0.0334118	groupIX	5114465	ern2	endoplasmic reticulum to nucleus signaling 2 [Source:ZFIN;Acc:ZDB-GENE-090312-15]
ENSGACG00000004014	0.680097	4.76113	9.32149	0.00226482	0.0377787	groupXVI	8929582	tlr7	toll-like receptor 7 [Source:ZFIN;Acc:ZDB-GENE-040219-11]
ENSGACG00000016361	0.678772	4.91487	15.0091	0.000106994	0.0106875	groupIX	3150768	zdhhc5a	zinc finger, DHHC-type containing 5a [Source:ZFIN;Acc:ZDB-GENE-090312-92]
ENSGACG00000016263	0.678065	3.74437	9.33411	0.00224927	0.0377035	groupIX	2187430	si:dkey-9i23.11	si:dkey-9i23.11 [Source:ZFIN;Acc:ZDB-GENE-030131-3489]
ENSGACG00000012683	0.677067	6.59213	8.94807	0.00277763	0.042032	groupXII	16770249	vps13d	vacuolar protein sorting 13D (yeast) [Source:ZFIN;Acc:ZDB-GENE-050912-1]
ENSGACG00000015780	0.676748	3.99288	9.89268	0.00165937	0.0320268	groupXIV	1055104	jmy	junction mediating and regulatory protein, p53 cofactor [Source:ZFIN;Acc:ZDB-GENE-040426-2433]
ENSGACG00000006226	0.676697	5.9067	8.34633	0.00386467	0.0489605	groupXVI	11874968	FAM126B	family with sequence similarity 126, member B [Source:HGNC Symbol;Acc:HGNC:28593]
ENSGACG00000020128	0.675816	4.27952	8.31043	0.0039418	0.0493476	groupVII	11912675	robo4	roundabout homolog 4 [Source:ZFIN;Acc:ZDB-GENE-020809-1]
ENSGACG00000013485	0.675601	4.46937	9.77738	0.00176672	0.0329088	groupIII	1517985	per2	period homolog 2 (Drosophila) [Source:ZFIN;Acc:ZDB-GENE-011220-2]
ENSGACG00000013688	0.675248	5.24659	8.77635	0.00305161	0.0439499	groupXI	13394565	setd1a	SET domain containing 1A [Source:ZFIN;Acc:ZDB-GENE-080521-4]
ENSGACG00000014968	0.674383	3.75248	9.38492	0.00218777	0.0370447	groupI	23675848	GABRA5 (2 of 2)	gamma-aminobutyric acid (GABA) A receptor, alpha 5 [Source:HGNC Symbol;Acc:HGNC:4079]
ENSGACG00000005501	0.673689	3.42796	8.66277	0.00324777	0.0449944	groupXVI	10831116	KCNH7 (1 of 2)	potassium voltage-gated channel, subfamily H (eag-related), member 7 [Source:HGNC Symbol;Acc:HGNC:18863]
ENSGACG00000001373	0.672984	5.06782	10.3916	0.00126592	0.0288495	scaffold_27	4038210	ca16b	carbonic anhydrase XVI b [Source:ZFIN;Acc:ZDB-GENE-080818-1]
ENSGACG00000005165	0.672977	4.41302	9.56368	0.00198465	0.035228	groupXV	1462646	KCNK3 (1 of 2)	potassium channel, subfamily K, member 3 [Source:HGNC Symbol;Acc:HGNC:6278]
ENSGACG00000015024	0.67254	4.7127	9.82876	0.00171804	0.0324982	groupI	23853775	SLITRK1	SLIT and NTRK-like family, member 1 [Source:HGNC Symbol;Acc:HGNC:20297]
ENSGACG00000013099	0.672373	5.51993	10.2689	0.00135292	0.0294425	groupIII	639394	dspa	desmoplakin a [Source:ZFIN;Acc:ZDB-GENE-030131-2743]
ENSGACG00000014806	0.670423	3.57503	11.0399	0.000891709	0.0247663	groupXI	16001449	itga3a	integrin, alpha 3a [Source:ZFIN;Acc:ZDB-GENE-090805-3]
ENSGACG00000013799	0.669867	3.52049	8.85585	0.00292151	0.0430192	groupXVIII	16236022	kif26aa	kinesin family member 26Aa [Source:ZFIN;Acc:ZDB-GENE-041001-148]
ENSGACG00000017089	0.668017	4.68448	11.2175	0.000810289	0.023856	groupIII	12893878	emilin2a	elastin microfibril interfacer 2a [Source:ZFIN;Acc:ZDB-GENE-060503-247]
ENSGACG00000007892	0.66789	4.75936	11.6568	0.00063968	0.0216304	groupXI	4885705	fscn1a	fascin homolog 1, actin-bundling protein a (Strongylocentrotus purpuratus) [Source:ZFIN;Acc:ZDB-GENE-031009-1]
ENSGACG00000013181	0.666688	7.22022	11.4306	0.00072243	0.0227093	groupXX	15767362	SV2A (2 of 2)	synaptic vesicle glycoprotein 2A [Source:HGNC Symbol;Acc:HGNC:20566]
ENSGACG00000001994	0.665818	5.48781	13.0512	0.000303083	0.0165794	scaffold_149	66276	slc2a3a	solute carrier family 2 (facilitated glucose transporter), member 3a [Source:ZFIN;Acc:ZDB-GENE-040718-390]
ENSGACG00000013856	0.665318	3.75375	9.14888	0.00248871	0.0396545	groupXIX	19584180	mmp15a	matrix metallopeptidase 15a [Source:ZFIN;Acc:ZDB-GENE-070817-4]
ENSGACG00000015944	0.664965	4.18743	13.1787	0.000283153	0.0162669	groupIX	503930	kitb	kit receptor b [Source:ZFIN;Acc:ZDB-GENE-050916-2]
ENSGACG00000008319	0.663892	5.22495	9.91396	0.0016403	0.0318568	groupX	12847757	TRAK1 (2 of 2)	trafficking protein, kinesin binding 1 [Source:HGNC Symbol;Acc:HGNC:29947]
ENSGACG00000018124	0.663812	5.50796	9.9558	0.00160344	0.0315427	groupIX	10094992	MLLT6	myeloid/lymphoid or mixed-lineage leukemia (trithorax homolog, Drosophila); translocated to, 6 [Source:HGNC Symbol;Acc:HGNC:7138]
ENSGACG00000012703	0.66289	4.35402	11.4289	0.000723093	0.0227093	groupXIX	16370623	sema3ab	semaphorin 3ab [Source:ZFIN;Acc:ZDB-GENE-991209-6]
ENSGACG00000020180	0.662675	4.94946	8.4108	0.00372998	0.048235	groupVII	12811855	ARHGAP32 (2 of 2)	Rho GTPase activating protein 32 [Source:HGNC Symbol;Acc:HGNC:17399]
ENSGACG00000005457	0.662474	4.89464	13.2979	0.000265709	0.0156689	groupI	1369446	slc43a2a	solute carrier family 43, member 2a [Source:ZFIN;Acc:ZDB-GENE-040426-964]
ENSGACG00000016831	0.662421	5.27629	10.0471	0.00152591	0.0309064	groupXIV	5942027	UHRF2	ubiquitin-like with PHD and ring finger domains 2, E3 ubiquitin protein ligase [Source:HGNC Symbol;Acc:HGNC:12557]
ENSGACG00000020030	0.662337	5.50249	11.048	0.000887809	0.0246982	groupVII	9805143	NRXN2 (2 of 3)	neurexin 2 [Source:HGNC Symbol;Acc:HGNC:8009]
ENSGACG00000014268	0.662108	7.50186	9.94465	0.00161317	0.0315854	groupI	21543442	TNS1 (2 of 2)	tensin 1 [Source:HGNC Symbol;Acc:HGNC:11973]
ENSGACG00000012064	0.661128	6.0356	8.43153	0.0036877	0.0481674	groupXI	10964757	srebf1	sterol regulatory element binding transcription factor 1 [Source:ZFIN;Acc:ZDB-GENE-090812-3]
ENSGACG00000016822	0.661124	5.23267	8.99533	0.00270671	0.0413536	groupXIV	5920777	ERMP1	endoplasmic reticulum metallopeptidase 1 [Source:HGNC Symbol;Acc:HGNC:23703]
ENSGACG00000016634	0.660706	4.1343	11.2556	0.000793817	0.0236635	groupIV	2582164	fstl5	follistatin-like 5 [Source:ZFIN;Acc:ZDB-GENE-070127-1]
ENSGACG00000004446	0.660348	5.63914	11.1316	0.000848715	0.0242032	groupX	6736069	ubap2l	ubiquitin associated protein 2-like [Source:ZFIN;Acc:ZDB-GENE-060503-244]
ENSGACG00000010532	0.659387	5.07274	9.81664	0.0017294	0.0326407	groupXV	9468781	spred1	sprouty-related, EVH1 domain containing 1 [Source:ZFIN;Acc:ZDB-GENE-040426-2338]
ENSGACG00000005229	0.657996	4.0248	8.50508	0.00354157	0.0473716	groupXII	5756123	si:dkey-21o19.6	si:dkey-21o19.6 [Source:ZFIN;Acc:ZDB-GENE-090313-245]
ENSGACG00000011843	0.655767	5.03658	11.3003	0.000774958	0.0233852	groupVI	16066094	cdh11	cadherin 11, osteoblast [Source:ZFIN;Acc:ZDB-GENE-980526-170]
ENSGACG00000005782	0.655193	4.9295	8.51495	0.00352241	0.0473005	groupXII	7098597	mgll	monoglyceride lipase [Source:ZFIN;Acc:ZDB-GENE-031006-9]
ENSGACG00000004885	0.654436	5.15127	14.3359	0.00015292	0.0125578	groupXIX	6480953	megf11	multiple EGF-like-domains 11 [Source:ZFIN;Acc:ZDB-GENE-060503-252]
ENSGACG00000015177	0.65325	6.67371	8.41312	0.00372523	0.048235	groupI	25571569	MAP4K4	mitogen-activated protein kinase kinase kinase kinase 4 [Source:HGNC Symbol;Acc:HGNC:6866]
ENSGACG00000020362	0.652731	5.69002	8.38811	0.00377684	0.0483962	groupVII	17463846	dscaml1 (2 of 2)	Down syndrome cell adhesion molecule like 1 [Source:ZFIN;Acc:ZDB-GENE-110601-1]
ENSGACG00000010253	0.651678	4.40347	10.1231	0.00146425	0.0305756	groupI	10418719	NA	NA
ENSGACG00000000063	0.651348	6.27584	8.79245	0.0030248	0.0437835	scaffold_99	60463	NA	NA
ENSGACG00000020556	0.649623	7.82539	8.57037	0.00341677	0.0464676	groupVII	20054776	nbeaa	neurobeachin a [Source:ZFIN;Acc:ZDB-GENE-050320-68]
ENSGACG00000006687	0.649264	4.28001	8.56241	0.00343174	0.0464676	groupXIX	7934480	plekha7a	pleckstrin homology domain containing, family A member 7a [Source:ZFIN;Acc:ZDB-GENE-050419-75]
ENSGACG00000017553	0.648253	5.71687	12.0626	0.000514439	0.0198804	groupIII	14297225	esyt2a	extended synaptotagmin-like protein 2a [Source:ZFIN;Acc:ZDB-GENE-070912-588]
ENSGACG00000017729	0.647827	6.08142	9.16012	0.00247346	0.0394852	groupXIV	9078983	TNKS (2 of 2)	tankyrase, TRF1-interacting ankyrin-related ADP-ribose polymerase [Source:HGNC Symbol;Acc:HGNC:11941]
ENSGACG00000015901	0.646911	4.80193	12.4458	0.000418936	0.01858	groupIX	120183	NA	NA
ENSGACG00000006134	0.645626	5.24737	10.3018	0.001329	0.0292159	groupXIII	4598453	lifra	leukemia inhibitory factor receptor alpha a [Source:ZFIN;Acc:ZDB-GENE-050327-16]
ENSGACG00000014233	0.645431	6.18611	9.2917	0.00230195	0.038149	groupXI	14636897	llgl1	lethal giant larvae homolog 1 (Drosophila) [Source:ZFIN;Acc:ZDB-GENE-060825-69]
ENSGACG00000012636	0.644521	7.17887	8.30698	0.00394931	0.0493476	scaffold_126	66560	tnikb	TRAF2 and NCK interacting kinase b [Source:ZFIN;Acc:ZDB-GENE-051113-320]
ENSGACG00000008280	0.644391	4.5586	11.6265	0.000650194	0.0218033	groupX	12755072	NA	NA
ENSGACG00000013544	0.64351	4.29268	12.1154	0.000500062	0.0197975	groupXIX	18179318	si:ch211-1e14.1	si:ch211-1e14.1 [Source:ZFIN;Acc:ZDB-GENE-050420-149]
ENSGACG00000010542	0.64345	4.06236	8.91927	0.00282178	0.0423352	groupXV	9490435	ptpn21	protein tyrosine phosphatase, non-receptor type 21 [Source:ZFIN;Acc:ZDB-GENE-080102-4]
ENSGACG00000011693	0.643164	5.35566	9.66922	0.0018738	0.0340778	groupXIX	14912372	itpr2	inositol 1,4,5-triphosphate receptor, type 2 [Source:ZFIN;Acc:ZDB-GENE-050419-192]
ENSGACG00000000706	0.642752	5.77721	10.1142	0.00147128	0.0305913	scaffold_152	113995	cand1	cullin-associated and neddylation-dissociated 1 [Source:ZFIN;Acc:ZDB-GENE-040426-2872]
ENSGACG00000012313	0.641519	5.4885	15.1434	9.96e-05	0.0101917	groupXVIII	13630083	enpp5	ectonucleotide pyrophosphatase/phosphodiesterase 5 [Source:ZFIN;Acc:ZDB-GENE-041014-10]
ENSGACG00000014998	0.639201	5.25444	8.60127	0.00335929	0.0461255	scaffold_74	399866	ALS2 (2 of 2)	amyotrophic lateral sclerosis 2 (juvenile) [Source:HGNC Symbol;Acc:HGNC:443]
ENSGACG00000014799	0.639145	6.18707	11.0064	0.000908003	0.0248887	groupI	22834627	sema5bb	sema domain, seven thrombospondin repeats (type 1 and type 1-like), transmembrane domain (TM) and short cytoplasmic domain, (semaphorin) 5Bb [Source:ZFIN;Acc:ZDB-GENE-130530-778]
ENSGACG00000005834	0.638194	3.9471	9.50122	0.00205336	0.0358184	groupI	2031473	FBXO46	F-box protein 46 [Source:HGNC Symbol;Acc:HGNC:25069]
ENSGACG00000012808	0.637164	6.26269	8.85136	0.0029287	0.043088	scaffold_151	174616	ppfia3	protein tyrosine phosphatase, receptor type, f polypeptide (PTPRF), interacting protein (liprin), alpha 3 [Source:ZFIN;Acc:ZDB-GENE-100311-3]
ENSGACG00000008520	0.636243	5.26298	10.7092	0.00106604	0.0267057	groupXIX	9481044	GLG1 (1 of 2)	golgi glycoprotein 1 [Source:HGNC Symbol;Acc:HGNC:4316]
ENSGACG00000013161	0.634935	4.45516	9.65169	0.00189178	0.0341941	groupIII	694549	dsg2l	desmoglein 2 like [Source:ZFIN;Acc:ZDB-GENE-120229-2]
ENSGACG00000014600	0.634751	3.99752	10.2032	0.001402	0.0299752	groupI	22354399	CD200 (2 of 2)	CD200 molecule [Source:HGNC Symbol;Acc:HGNC:7203]
ENSGACG00000012168	0.632501	4.31421	9.00383	0.00269415	0.0413536	groupVI	16712625	ninl	ninein-like [Source:ZFIN;Acc:ZDB-GENE-130530-768]
ENSGACG00000015516	0.63031	4.17305	10.9624	0.000929782	0.0251291	groupI	27641497	ephx2	epoxide hydrolase 2, cytoplasmic [Source:ZFIN;Acc:ZDB-GENE-041212-70]
ENSGACG00000019162	0.629125	6.20832	8.73738	0.00311752	0.0443753	groupIX	15583132	KIAA0430	KIAA0430 [Source:HGNC Symbol;Acc:HGNC:29562]
ENSGACG00000003838	0.629117	5.28037	11.374	0.000744801	0.0230546	groupXXI	8712804	si:ch211-285f17.1	si:ch211-285f17.1 [Source:ZFIN;Acc:ZDB-GENE-000607-77]
ENSGACG00000005757	0.629109	5.40304	10.7223	0.00105853	0.0266679	groupXVI	11011679	TANC1	tetratricopeptide repeat, ankyrin repeat and coiled-coil containing 1 [Source:HGNC Symbol;Acc:HGNC:29364]
ENSGACG00000015515	0.62746	5.20194	12.1997	0.000477982	0.0192557	groupIII	8320817	pde4ca	phosphodiesterase 4C, cAMP-specific a [Source:ZFIN;Acc:ZDB-GENE-070912-373]
ENSGACG00000011743	0.624001	6.61619	13.1928	0.00028102	0.0162166	groupXV	11519398	HIVEP2 (1 of 2)	human immunodeficiency virus type I enhancer binding protein 2 [Source:HGNC Symbol;Acc:HGNC:4921]
ENSGACG00000008812	0.623946	6.21719	12.2398	0.000467815	0.0192082	groupXI	6019137	aclya	ATP citrate lyase a [Source:ZFIN;Acc:ZDB-GENE-031113-1]
ENSGACG00000018733	0.623338	4.68214	9.94335	0.00161431	0.0315854	groupIV	16533394	zgc:66433	zgc:66433 [Source:ZFIN;Acc:ZDB-GENE-030131-9832]
ENSGACG00000002352	0.623186	6.20324	9.06398	0.00260694	0.0404639	groupX	1861240	hivep1	human immunodeficiency virus type I enhancer binding protein 1 [Source:ZFIN;Acc:ZDB-GENE-070912-512]
ENSGACG00000011921	0.623083	8.69382	8.95554	0.00276629	0.0419918	groupXVII	14179909	ITPR1 (2 of 2)	inositol 1,4,5-trisphosphate receptor, type 1 [Source:HGNC Symbol;Acc:HGNC:6180]
ENSGACG00000013506	0.622645	6.33595	10.1938	0.00140917	0.0299752	groupXI	13157415	syt3	synaptotagmin III [Source:ZFIN;Acc:ZDB-GENE-090601-1]
ENSGACG00000010804	0.622392	6.2674	10.5839	0.00114077	0.0275382	groupXI	8452753	ARHGAP44 (2 of 2)	Rho GTPase activating protein 44 [Source:HGNC Symbol;Acc:HGNC:29096]
ENSGACG00000008151	0.622287	4.52129	9.6067	0.00193868	0.0347127	groupXV	5453807	btbd7	BTB (POZ) domain containing 7 [Source:ZFIN;Acc:ZDB-GENE-030131-4477]
ENSGACG00000013019	0.622029	7.27301	8.36187	0.00383176	0.0488597	groupXI	12655439	mapk8ip3	mitogen-activated protein kinase 8 interacting protein 3 [Source:ZFIN;Acc:ZDB-GENE-090303-6]
ENSGACG00000014443	0.621756	4.63594	10.348	0.00129612	0.0289645	groupXI	15253562	FOXK2 (1 of 2)	forkhead box K2 [Source:HGNC Symbol;Acc:HGNC:6036]
ENSGACG00000006413	0.620937	4.00451	8.92876	0.00280715	0.0422457	groupXV	2822813	PLCB2	phospholipase C, beta 2 [Source:HGNC Symbol;Acc:HGNC:9055]
ENSGACG00000008955	0.620638	4.57469	10.6457	0.00110328	0.0269538	groupXV	6146115	asap2a	ArfGAP with SH3 domain, ankyrin repeat and PH domain 2a [Source:ZFIN;Acc:ZDB-GENE-041210-256]
ENSGACG00000015839	0.620603	4.8725	11.6978	0.000625748	0.0212493	groupXIV	1385303	fcho2	FCH domain only 2 [Source:ZFIN;Acc:ZDB-GENE-050522-228]
ENSGACG00000002262	0.620458	5.20455	9.17062	0.00245932	0.0393428	groupV	493430	DLG5 (1 of 2)	discs, large homolog 5 (Drosophila) [Source:HGNC Symbol;Acc:HGNC:2904]
ENSGACG00000012733	0.616381	5.69507	11.3047	0.000773093	0.023372	groupXIX	16493828	grm3	glutamate receptor, metabotropic 3 [Source:ZFIN;Acc:ZDB-GENE-061009-13]
ENSGACG00000015610	0.616292	4.19642	10.4824	0.00120515	0.0281274	groupI	27868781	mfsd6a	major facilitator superfamily domain containing 6a [Source:ZFIN;Acc:ZDB-GENE-050208-335]
ENSGACG00000005591	0.615051	4.57248	11.5061	0.000693688	0.0224836	groupX	8107990	cyhr1	cysteine/histidine-rich 1 [Source:ZFIN;Acc:ZDB-GENE-060929-720]
ENSGACG00000014328	0.613837	5.37916	8.29546	0.00397442	0.0494373	groupIII	3883427	xrn1	5'-3' exoribonuclease 1 [Source:ZFIN;Acc:ZDB-GENE-040426-1203]
ENSGACG00000003028	0.613384	6.10182	15.7045	7.4e-05	0.009066	groupV	2233736	timp2a	tissue inhibitor of metalloproteinase 2a [Source:ZFIN;Acc:ZDB-GENE-030612-1]
ENSGACG00000016085	0.613319	5.55154	8.60209	0.00335778	0.0461255	groupXIV	3123289	SEC16A	SEC16 homolog A (S. cerevisiae) [Source:HGNC Symbol;Acc:HGNC:29006]
ENSGACG00000011050	0.612507	5.61605	12.6169	0.000382269	0.0181376	groupXIX	13104588	DUSP8	dual specificity phosphatase 8 [Source:HGNC Symbol;Acc:HGNC:3074]
ENSGACG00000020239	0.610817	6.35907	9.24977	0.00235525	0.0384784	groupVII	14793405	MTMR4	myotubularin related protein 4 [Source:HGNC Symbol;Acc:HGNC:7452]
ENSGACG00000001696	0.60928	5.70123	10.3352	0.00130518	0.0290284	groupXVI	2321363	bcor	BCL6 co-repressor [Source:ZFIN;Acc:ZDB-GENE-040408-1]
ENSGACG00000020039	0.608635	4.10418	8.74531	0.00310399	0.0442935	groupVII	10172053	rela	v-rel reticuloendotheliosis viral oncogene homolog A [Source:ZFIN;Acc:ZDB-GENE-040825-4]
ENSGACG00000001160	0.608356	4.84051	10.3904	0.00126673	0.0288495	scaffold_146	103974	PTPRM (1 of 2)	protein tyrosine phosphatase, receptor type, M [Source:HGNC Symbol;Acc:HGNC:9675]
ENSGACG00000004207	0.608216	4.91356	8.3575	0.00384099	0.0488883	groupV	4855953	PSD (2 of 2)	pleckstrin and Sec7 domain containing [Source:HGNC Symbol;Acc:HGNC:9507]
ENSGACG00000020363	0.604426	5.69376	9.03837	0.00264371	0.0407925	groupVII	17506353	arhgap35	Rho GTPase activating protein 35b [Source:ZFIN;Acc:ZDB-GENE-060526-44]
ENSGACG00000007259	0.602272	7.05738	8.34388	0.00386989	0.0489605	groupXI	4110066	srebf2	sterol regulatory element binding transcription factor 2 [Source:ZFIN;Acc:ZDB-GENE-070410-8]
ENSGACG00000020773	0.60215	6.16782	10.7929	0.00101891	0.0261007	groupVII	24387904	ncam1a	neural cell adhesion molecule 1a [Source:ZFIN;Acc:ZDB-GENE-990415-31]
ENSGACG00000020436	0.601005	4.92623	8.43465	0.00368137	0.0481674	groupVII	18569383	slc7a3a	solute carrier family 7 (cationic amino acid transporter, y+ system), member 3a [Source:ZFIN;Acc:ZDB-GENE-041114-206]
ENSGACG00000003557	0.600606	4.51252	8.36777	0.00381935	0.048758	groupXX	1317260	RNF19A (1 of 2)	ring finger protein 19A, RBR E3 ubiquitin protein ligase [Source:HGNC Symbol;Acc:HGNC:13432]
ENSGACG00000017333	0.598708	3.97095	8.43455	0.00368158	0.0481674	groupII	21849505	pacsin3	protein kinase C and casein kinase substrate in neurons 3 [Source:ZFIN;Acc:ZDB-GENE-040426-984]
ENSGACG00000007073	0.598087	6.2922	8.44094	0.00366866	0.0481674	groupXI	3780329	myh10 (1 of 2)	myosin, heavy chain 10, non-muscle [Source:ZFIN;Acc:ZDB-GENE-030616-162]
ENSGACG00000007295	0.593646	8.55239	8.45576	0.00363889	0.04802	groupXII	9475785	clstn1	calsyntenin 1 [Source:ZFIN;Acc:ZDB-GENE-040426-1064]
ENSGACG00000015827	0.592593	4.34197	8.7039	0.00317529	0.0446764	groupXIV	1315269	NA	NA
ENSGACG00000002901	0.592087	5.94424	10.3678	0.00128232	0.0289645	groupV	2128180	si:ch73-127m5.1	si:ch73-127m5.1 [Source:ZFIN;Acc:ZDB-GENE-130531-25]
ENSGACG00000015583	0.591805	5.41969	10.9766	0.00092271	0.0250569	groupIII	8582456	nr2f6a	nuclear receptor subfamily 2, group F, member 6a [Source:ZFIN;Acc:ZDB-GENE-030131-4362]
ENSGACG00000009757	0.58804	5.29622	9.61476	0.0019302	0.0347049	groupXX	11445897	ddr1	discoidin domain receptor family, member 1 [Source:ZFIN;Acc:ZDB-GENE-060323-2]
ENSGACG00000001233	0.587294	5.83866	10.4385	0.00123414	0.0284869	scaffold_181	61484	adcy5	adenylate cyclase 5 [Source:ZFIN;Acc:ZDB-GENE-081104-470]
ENSGACG00000008926	0.585787	6.00097	14.1157	0.000171902	0.0132863	groupXVII	8529588	pcsk1	proprotein convertase subtilisin/kexin type 1 [Source:ZFIN;Acc:ZDB-GENE-071009-1]
ENSGACG00000007425	0.585086	5.53884	8.59451	0.00337178	0.0461532	groupXIX	8567039	sin3aa	SIN3 homolog A, transcription regulator (yeast) a [Source:ZFIN;Acc:ZDB-GENE-070620-3]
ENSGACG00000015844	0.581633	4.22282	8.50702	0.00353778	0.0473716	groupXIV	1467662	unc5da	unc-5 homolog Da (C. elegans) [Source:ZFIN;Acc:ZDB-GENE-080908-2]
ENSGACG00000017365	0.581233	4.06447	10.1952	0.00140806	0.0299752	groupXIV	7442750	jak2a	Janus kinase 2a [Source:ZFIN;Acc:ZDB-GENE-980526-481]
ENSGACG00000013436	0.58107	6.92472	10.5409	0.00116762	0.0278939	groupXIII	16391377	atp2a2a	ATPase, Ca++ transporting, cardiac muscle, slow twitch 2a [Source:ZFIN;Acc:ZDB-GENE-040426-702]
ENSGACG00000002201	0.580254	6.6957	8.2896	0.00398728	0.0494602	groupVI	122463	birc6	baculoviral IAP repeat-containing 6 [Source:ZFIN;Acc:ZDB-GENE-091202-7]
ENSGACG00000000049	0.579347	4.56811	9.09412	0.00256432	0.0403326	scaffold_520	3363	rasgef1ba	RasGEF domain family, member 1Ba [Source:ZFIN;Acc:ZDB-GENE-030131-5783]
ENSGACG00000012041	0.578554	5.06809	8.86106	0.00291319	0.0429771	groupXV	11894853	pacs2	phosphofurin acidic cluster sorting protein 2 [Source:ZFIN;Acc:ZDB-GENE-081218-1]
ENSGACG00000004646	0.578152	4.09982	8.28719	0.00399257	0.0494825	groupXII	4212224	kcnq2a	potassium voltage-gated channel, KQT-like subfamily, member 2a [Source:ZFIN;Acc:ZDB-GENE-080220-37]
ENSGACG00000017613	0.577932	6.11685	11.8996	0.00056145	0.0205798	groupII	22859068	PPFIA1	protein tyrosine phosphatase, receptor type, f polypeptide (PTPRF), interacting protein (liprin), alpha 1 [Source:HGNC Symbol;Acc:HGNC:9245]
ENSGACG00000002947	0.577251	6.75342	8.63906	0.00329031	0.0454707	groupXX	70338	DENND4B	DENN/MADD domain containing 4B [Source:HGNC Symbol;Acc:HGNC:29044]
ENSGACG00000005424	0.576336	4.42106	8.81938	0.00298048	0.0435847	groupXXI	11263561	sh3kbp1	SH3-domain kinase binding protein 1 [Source:ZFIN;Acc:ZDB-GENE-091204-186]
ENSGACG00000015573	0.574079	7.73935	9.5097	0.00204389	0.0358068	groupII	9116332	tjp1a	tight junction protein 1a [Source:ZFIN;Acc:ZDB-GENE-031001-2]
ENSGACG00000004374	0.573976	5.02909	9.27343	0.00232502	0.038149	groupXIII	1800877	arhgef28	Rho guanine nucleotide exchange factor (GEF) 28 [Source:ZFIN;Acc:ZDB-GENE-060531-28]
ENSGACG00000002452	0.573307	5.65209	9.1899	0.00243354	0.0392514	groupXIX	1219458	ppfibp2b	protein tyrosine phosphatase, receptor-type, F interacting protein, binding protein 2b [Source:ZFIN;Acc:ZDB-GENE-040718-54]
ENSGACG00000014303	0.5715	6.47173	8.71816	0.00315056	0.0444914	groupIII	3571387	astn1	astrotactin 1 [Source:ZFIN;Acc:ZDB-GENE-050320-140]
ENSGACG00000017295	0.567683	4.66982	8.76822	0.00306524	0.0440696	groupIII	13506099	npc1	Niemann-Pick disease, type C1 [Source:ZFIN;Acc:ZDB-GENE-030131-3161]
ENSGACG00000015068	0.567468	6.03469	9.28881	0.00230557	0.038149	groupI	24987149	kdm6al	lysine (K)-specific demethylase 6A, like [Source:ZFIN;Acc:ZDB-GENE-070112-2002]
ENSGACG00000007592	0.567136	4.72194	8.34267	0.00387247	0.0489605	groupXVIII	6483665	reps1	RALBP1 associated Eps domain containing 1 [Source:ZFIN;Acc:ZDB-GENE-030131-9536]
ENSGACG00000003136	0.566618	6.79911	8.59433	0.00337212	0.0461532	groupXX	421880	syt11a	synaptotagmin XIa [Source:ZFIN;Acc:ZDB-GENE-040426-2815]
ENSGACG00000002007	0.566252	6.06131	9.4872	0.0020691	0.035944	groupXVI	3402359	si:ch211-269e2.1 (1 of 2)	si:ch211-269e2.1 [Source:ZFIN;Acc:ZDB-GENE-070912-267]
ENSGACG00000003235	0.563059	6.70118	10.7581	0.00103824	0.0263901	groupXX	629982	tmem145	transmembrane protein 145 [Source:ZFIN;Acc:ZDB-GENE-110411-84]
ENSGACG00000008076	0.561928	5.39671	8.35082	0.00385514	0.0489605	groupXX	9526503	hdac9b	histone deacetylase 9b [Source:ZFIN;Acc:ZDB-GENE-040109-7]
ENSGACG00000007263	0.55858	4.91385	10.4802	0.00120663	0.0281274	groupVIII	8165344	pde4ba	phosphodiesterase 4B, cAMP-specific a [Source:ZFIN;Acc:ZDB-GENE-030131-9570]
ENSGACG00000007522	0.55631	4.44262	8.50078	0.00354995	0.0474074	groupXVIII	6376331	jag2b	jagged 2b [Source:ZFIN;Acc:ZDB-GENE-011128-3]
ENSGACG00000005543	0.554357	4.66461	8.83547	0.00295431	0.0433156	groupXXI	11497735	avl9	AVL9 homolog (S. cerevisiase) [Source:ZFIN;Acc:ZDB-GENE-060825-261]
ENSGACG00000016309	0.551954	4.40599	9.34189	0.00223974	0.0376175	groupIII	9971289	suco	SUN domain containing ossification factor [Source:ZFIN;Acc:ZDB-GENE-030131-2941]
ENSGACG00000007807	0.548875	4.60172	8.72718	0.003135	0.0444914	groupXI	4802340	slc29a4	solute carrier family 29 (nucleoside transporters), member 4 [Source:ZFIN;Acc:ZDB-GENE-070112-1932]
ENSGACG00000017991	0.548809	5.38739	10.0619	0.00151365	0.0308562	groupIII	16741834	ranbp9	RAN binding protein 9 [Source:ZFIN;Acc:ZDB-GENE-021030-5]
ENSGACG00000011277	0.548111	6.53156	9.32411	0.00226158	0.0377787	groupXI	9801103	abca3b	ATP-binding cassette, sub-family A (ABC1), member 3b [Source:ZFIN;Acc:ZDB-GENE-050517-2]
ENSGACG00000018034	0.546649	4.99053	9.2568	0.00234622	0.0383868	groupIX	9720025	DLC1	deleted in liver cancer 1 [Source:HGNC Symbol;Acc:HGNC:2897]
ENSGACG00000000278	0.546569	6.93563	11.9675	0.000541355	0.0204558	scaffold_114	200064	gpr37l1b	G protein-coupled receptor 37 like 1b [Source:ZFIN;Acc:ZDB-GENE-081104-324]
ENSGACG00000002294	0.545002	7.87946	10.296	0.00133317	0.0292159	groupXIX	813197	ndrg4	N-myc downstream regulated gene 4 [Source:ZFIN;Acc:ZDB-GENE-060512-226]
ENSGACG00000020213	0.544785	5.95746	9.22081	0.00239279	0.0388141	groupVII	14013965	med13a	mediator complex subunit 13a [Source:ZFIN;Acc:ZDB-GENE-070627-13]
ENSGACG00000017697	0.544477	6.74906	10.3754	0.00127708	0.0289526	groupIV	9031165	ahnak	AHNAK nucleoprotein [Source:ZFIN;Acc:ZDB-GENE-030131-8719]
ENSGACG00000012035	0.542908	5.44223	8.85918	0.00291619	0.042978	groupXI	10949121	TOM1L2	target of myb1-like 2 (chicken) [Source:HGNC Symbol;Acc:HGNC:11984]
ENSGACG00000003447	0.542747	5.66827	8.28475	0.00399793	0.0494825	groupVI	3165689	wdr11	WD repeat domain 11 [Source:ZFIN;Acc:ZDB-GENE-081107-28]
ENSGACG00000002139	0.542449	4.30335	9.17416	0.00245456	0.0393428	groupXIX	611650	spire2	spire homolog 2 (Drosophila) [Source:ZFIN;Acc:ZDB-GENE-041114-29]
ENSGACG00000018244	0.538138	5.83063	8.93964	0.00279048	0.0420783	groupIX	10749285	inab	internexin neuronal intermediate filament protein, alpha b [Source:ZFIN;Acc:ZDB-GENE-990415-83]
ENSGACG00000013702	0.53662	6.68239	9.0734	0.00259355	0.0404064	groupVIII	17727495	tmem131	transmembrane protein 131 [Source:ZFIN;Acc:ZDB-GENE-130530-662]
ENSGACG00000005146	0.53593	6.66319	9.19489	0.00242692	0.0392089	groupXXI	11006245	gad2	glutamate decarboxylase 2 [Source:ZFIN;Acc:ZDB-GENE-030909-9]
ENSGACG00000013864	0.534483	5.85557	8.53707	0.00347985	0.0468764	groupXI	13632262	kank2	KN motif and ankyrin repeat domains 2 [Source:ZFIN;Acc:ZDB-GENE-040724-121]
ENSGACG00000001405	0.531465	5.74737	8.34409	0.00386943	0.0489605	scaffold_219	2808	dlg1l	discs, large (Drosophila) homolog 1, like [Source:ZFIN;Acc:ZDB-GENE-050222-3]
ENSGACG00000019117	0.527413	4.24903	8.86756	0.00290283	0.0429679	groupVII	2701856	TESK1 (2 of 2)	testis-specific kinase 1 [Source:HGNC Symbol;Acc:HGNC:11731]
ENSGACG00000015968	0.522009	5.74531	8.27246	0.00402509	0.0496409	groupIX	593740	rbfox2	RNA binding protein, fox-1 homolog (C. elegans) 2 [Source:ZFIN;Acc:ZDB-GENE-040426-2464]
ENSGACG00000014920	0.51863	5.60976	10.4155	0.00124961	0.0286777	groupII	5598923	KIAA0355	KIAA0355 [Source:HGNC Symbol;Acc:HGNC:29016]
ENSGACG00000016521	0.516968	6.97997	9.83534	0.0017119	0.0324539	groupII	15654499	fam214a	family with sequence similarity 214, member A [Source:ZFIN;Acc:ZDB-GENE-050419-204]
ENSGACG00000014795	0.516665	5.05163	9.08159	0.00258195	0.0404064	groupII	5003108	PDPR	pyruvate dehydrogenase phosphatase regulatory subunit [Source:HGNC Symbol;Acc:HGNC:30264]
ENSGACG00000000260	0.516256	6.57365	9.6047	0.0019408	0.0347127	scaffold_69	83945	itgav	integrin, alpha V [Source:ZFIN;Acc:ZDB-GENE-060616-382]
ENSGACG00000009548	0.514157	4.35999	8.29782	0.00396928	0.0494373	groupVI	11250455	ebf3	early B-cell factor 3 [Source:ZFIN;Acc:ZDB-GENE-070112-292]
ENSGACG00000013709	0.513075	4.53071	8.29242	0.00398109	0.0494476	groupI	19955143	slain1b	SLAIN motif family, member 1b [Source:ZFIN;Acc:ZDB-GENE-080516-6]
ENSGACG00000016508	0.510948	7.29994	8.76525	0.00307025	0.0440696	groupIX	4423617	ttyh3b	tweety homolog 3b (Drosophila) [Source:ZFIN;Acc:ZDB-GENE-051120-105]
ENSGACG00000005390	0.484599	5.89003	8.45208	0.00364627	0.04802	groupXXI	11237538	TNK2 (1 of 2)	tyrosine kinase, non-receptor, 2 [Source:HGNC Symbol;Acc:HGNC:19297]
ENSGACG00000018931	0.473992	7.47545	8.39369	0.00376526	0.0483906	groupVII	1755256	ndrg2	N-myc downstream regulated gene 2 [Source:ZFIN;Acc:ZDB-GENE-041212-15]
ENSGACG00000016630	0.458511	5.51715	8.75521	0.0030872	0.0441732	groupII	16763932	slc12a4	solute carrier family 12 (potassium/chloride transporters), member 4 [Source:ZFIN;Acc:ZDB-GENE-090218-27]
ENSGACG00000016815	0.437248	6.48448	8.35827	0.00383936	0.0488883	groupIX	5364846	trim2a	tripartite motif-containing 2a [Source:ZFIN;Acc:ZDB-GENE-050327-99]

## Sheet: higher in individually housed
Ensembl_Gene_ID	log2FC	logCPM	LR	PValue	FDR	Chromosome	Gene_Start	Associated_Gene_Name	Description
ENSGACG00000001322	2.51416	1.06887	10.3593	0.00128824	0.0289645	scaffold_252	26781	NA	NA
ENSGACG00000005350	2.21223	0.108349	9.37632	0.00219806	0.0371366	groupXVII	3519579	SLC16A1 (1 of 2)	solute carrier family 16 (monocarboxylate transporter), member 1 [Source:HGNC Symbol;Acc:HGNC:10922]
ENSGACG00000017681	2.03877	-0.00954384	8.89406	0.002861	0.0426626	groupIV	8369911	pmt	phosphoethanolamine methyltransferase [Source:ZFIN;Acc:ZDB-GENE-060929-740]
ENSGACG00000004653	2.00257	1.14881	8.70685	0.00317016	0.044641	groupXVIII	1240757	NA	NA
ENSGACG00000001231	1.92577	1.00699	12.23	0.000470269	0.0192082	scaffold_1242	4920	NA	NA
ENSGACG00000021449	1.86489	0.991388	17.5358	2.82e-05	0.00633664	groupXIX	4785031	NA	NA
ENSGACG00000002911	1.85892	1.38494	19.262	1.14e-05	0.00389275	groupXXI	7252547	TCF24	transcription factor 24 [Source:HGNC Symbol;Acc:HGNC:32275]
ENSGACG00000001910	1.59761	1.03239	10.6652	0.0010917	0.0268799	groupX	425779	NA	NA
ENSGACG00000007674	1.48038	2.6217	8.50793	0.00353603	0.0473716	groupXII	10001184	NA	NA
ENSGACG00000008596	1.4269	1.51158	14.8725	0.000115031	0.0110265	groupVI	9816347	DDIT4 (2 of 2)	DNA-damage-inducible transcript 4 [Source:HGNC Symbol;Acc:HGNC:24944]
ENSGACG00000004576	1.37581	1.19151	10.4795	0.00120704	0.0281274	groupVI	5814869	MAD2L1BP	MAD2L1 binding protein [Source:HGNC Symbol;Acc:HGNC:21059]
ENSGACG00000022181	1.34355	2.06689	20.1259	7.25e-06	0.00325922	groupX	6558927	NA	NA
ENSGACG00000007379	1.25476	5.69016	30.2933	3.71e-08	0.000317201	groupXX	8300736	stmn1b	stathmin 1b [Source:ZFIN;Acc:ZDB-GENE-050417-397]
ENSGACG00000015933	1.25072	2.226	10.8951	0.00096418	0.0254941	groupII	11898028	CLEC18B	C-type lectin domain family 18, member B [Source:HGNC Symbol;Acc:HGNC:33849]
ENSGACG00000012872	1.21335	2.26225	12.3012	0.000452668	0.0188931	groupXI	12536248	eps8l1	eps8-like1 [Source:ZFIN;Acc:ZDB-GENE-050306-14]
ENSGACG00000011011	1.19975	1.63064	13.5424	0.000233238	0.0148654	groupXI	9028853	NA	NA
ENSGACG00000018331	1.17071	2.246	15.9377	6.55e-05	0.0088331	groupIV	12957378	mxd3	MAX dimerization protein 3 [Source:ZFIN;Acc:ZDB-GENE-040426-1588]
ENSGACG00000002889	1.16716	1.2288	8.7656	0.00306965	0.0440696	groupXVI	7108006	sox1b	SRY-box containing gene 1b [Source:ZFIN;Acc:ZDB-GENE-060322-5]
ENSGACG00000021538	1.16093	1.56037	9.0653	0.00260506	0.0404639	groupXII	9931592	NA	NA
ENSGACG00000017065	1.1493	1.13125	8.466	0.00361846	0.0479264	groupIII	12784519	clul1	clusterin-like 1 (retinal) [Source:ZFIN;Acc:ZDB-GENE-031118-57]
ENSGACG00000006502	1.1479	1.14148	8.41061	0.00373037	0.048235	groupXIX	7707982	parp6b	poly (ADP-ribose) polymerase family, member 6b [Source:ZFIN;Acc:ZDB-GENE-080219-1]
ENSGACG00000019774	1.1322	3.14097	12.1545	0.000489683	0.0195885	groupIX	19434009	NA	NA
ENSGACG00000015028	1.1315	2.18641	8.39271	0.00376729	0.0483906	groupII	5807072	gatm	glycine amidinotransferase (L-arginine:glycine amidinotransferase) [Source:ZFIN;Acc:ZDB-GENE-021015-1]
ENSGACG00000015636	1.07678	4.88559	30.7251	2.97e-08	0.000317201	groupXIV	470322	CDK2AP1	cyclin-dependent kinase 2 associated protein 1 [Source:HGNC Symbol;Acc:HGNC:14002]
ENSGACG00000015171	1.0603	4.84888	22.8304	1.77e-06	0.00167911	groupIII	7098658	NA	NA
ENSGACG00000022222	1.0469	1.45933	8.42392	0.00370317	0.048175	groupXIX	4785498	NA	NA
ENSGACG00000010331	1.04657	1.26533	9.07891	0.00258574	0.0404064	groupXV	8730679	PLB1 (2 of 3)	phospholipase B1 [Source:HGNC Symbol;Acc:HGNC:30041]
ENSGACG00000020891	1.04074	2.36031	12.8598	0.000335718	0.017139	groupVII	27648290	NA	NA
ENSGACG00000011606	1.02986	2.82078	13.5438	0.000233057	0.0148654	groupI	13650351	postnb	periostin, osteoblast specific factor b [Source:ZFIN;Acc:ZDB-GENE-030131-9120]
ENSGACG00000022208	1.01429	1.7352	8.62527	0.00331532	0.0456317	groupXVII	3393574	NA	NA
ENSGACG00000020635	1.00819	2.50276	8.51607	0.00352024	0.0473005	groupVII	21637329	chek1	CHK1 checkpoint homolog (S. pombe) [Source:ZFIN;Acc:ZDB-GENE-040426-896]
ENSGACG00000019469	1.00654	2.61021	11.2685	0.000788348	0.0235853	groupIX	17762969	HMOX1 (2 of 2)	heme oxygenase (decycling) 1 [Source:HGNC Symbol;Acc:HGNC:5013]
ENSGACG00000006837	0.99512	2.69786	8.80655	0.00300151	0.0437074	groupV	9060530	nmt1b	N-myristoyltransferase 1b [Source:ZFIN;Acc:ZDB-GENE-081222-3]
ENSGACG00000022317	0.992665	2.16399	8.39252	0.00376768	0.0483906	groupVI	9442422	NA	NA
ENSGACG00000016482	0.983664	8.49746	22.6613	1.93e-06	0.00173705	groupIX	4229440	hmgb2a	high-mobility group box 2a [Source:ZFIN;Acc:ZDB-GENE-051120-126]
ENSGACG00000005056	0.97156	5.45901	9.99424	0.0015703	0.031327	groupXVII	3315253	csrp1b	cysteine and glycine-rich protein 1b [Source:ZFIN;Acc:ZDB-GENE-070112-252]
ENSGACG00000017385	0.966022	2.39668	8.56928	0.00341883	0.0464676	groupIX	7524289	NA	NA
ENSGACG00000014129	0.961846	3.1898	8.98226	0.00272613	0.041508	groupXI	14423922	nudt1	nudix (nucleoside diphosphate linked moiety X)-type motif 1 [Source:ZFIN;Acc:ZDB-GENE-040426-2757]
ENSGACG00000008035	0.957214	1.6122	8.43113	0.00368852	0.0481674	groupXII	10243688	mmp9	matrix metalloproteinase 9 [Source:ZFIN;Acc:ZDB-GENE-040426-2132]
ENSGACG00000019767	0.947631	3.15346	11.3895	0.000738589	0.0230035	groupIV	29854401	NA	NA
ENSGACG00000015976	0.930142	3.79507	15.8115	7e-05	0.0088331	groupII	12288560	cenpn	centromere protein N [Source:ZFIN;Acc:ZDB-GENE-030616-408]
ENSGACG00000005007	0.923786	1.80776	8.98199	0.00272654	0.041508	groupXVI	10263269	cybrd1 (2 of 2)	cytochrome b reductase 1 [Source:ZFIN;Acc:ZDB-GENE-050522-365]
ENSGACG00000009685	0.912464	4.08038	18.3986	1.79e-05	0.00518778	groupV	11389072	birc5a	baculoviral IAP repeat-containing 5a [Source:ZFIN;Acc:ZDB-GENE-030826-1]
ENSGACG00000007400	0.908477	2.5864	10.6768	0.00108488	0.0268227	groupVI	8568062	cutc	cutC copper transporter homolog (E. coli) [Source:ZFIN;Acc:ZDB-GENE-041010-144]
ENSGACG00000001097	0.903108	2.35872	10.4569	0.00122194	0.0283973	scaffold_150	126770	NA	NA
ENSGACG00000014035	0.886135	4.1084	13.2956	0.000266025	0.0156689	groupIII	2759755	ap1s3b	adaptor-related protein complex 1, sigma 3 subunit, b [Source:ZFIN;Acc:ZDB-GENE-040912-62]
ENSGACG00000010393	0.862636	2.70842	12.5032	0.000406261	0.0184121	scaffold_470	46	zgc:162936 (2 of 2)	zgc:162936 [Source:ZFIN;Acc:ZDB-GENE-030131-5253]
ENSGACG00000012247	0.858981	3.33238	10.9373	0.000942455	0.0252864	groupXX	13392710	si:dkey-87o1.2	si:dkey-87o1.2 [Source:ZFIN;Acc:ZDB-GENE-110411-217]
ENSGACG00000022681	0.858727	3.2106	11.2155	0.000811172	0.023856	groupXIX	8017901	SNORA19	Small nucleolar RNA SNORA19 [Source:RFAM;Acc:RF00413]
ENSGACG00000007536	0.85233	7.65554	17.6667	2.63e-05	0.0062284	groupXVII	6393689	NA	NA
ENSGACG00000001594	0.848748	4.97582	17.2126	3.34e-05	0.00683442	scaffold_106	25990	mad2l1	MAD2 mitotic arrest deficient-like 1 (yeast) [Source:ZFIN;Acc:ZDB-GENE-030515-3]
ENSGACG00000009565	0.841069	2.49478	9.38268	0.00219046	0.0370447	groupXII	11762597	zgc:174906	zgc:174906 [Source:ZFIN;Acc:ZDB-GENE-030131-6125]
ENSGACG00000005708	0.836168	4.72903	14.2962	0.000156177	0.012643	groupVIII	5098755	rgs5a	regulator of G-protein signaling 5a [Source:ZFIN;Acc:ZDB-GENE-030131-7570]
ENSGACG00000005957	0.831095	4.64241	10.0399	0.00153186	0.0309287	groupXIX	7364696	prc1a	protein regulator of cytokinesis 1a [Source:ZFIN;Acc:ZDB-GENE-020801-3]
ENSGACG00000014510	0.825647	4.05273	11.1868	0.000823821	0.0239834	groupII	3621471	pop4	processing of precursor 4, ribonuclease P/MRP subunit [Source:ZFIN;Acc:ZDB-GENE-050522-505]
ENSGACG00000014618	0.821729	7.62582	20.5853	5.7e-06	0.00295201	groupXIII	19451240	h2afvb	H2A histone family, member Vb [Source:ZFIN;Acc:ZDB-GENE-050506-24]
ENSGACG00000015091	0.821561	3.49576	12.2085	0.00047571	0.0192557	groupII	5957410	RS1 (2 of 2)	retinoschisin 1 [Source:HGNC Symbol;Acc:HGNC:10457]
ENSGACG00000011499	0.821405	2.51925	9.52847	0.00202309	0.0355884	groupI	13368759	NA	NA
ENSGACG00000005246	0.820205	3.77585	8.69999	0.00318211	0.0447	groupVIII	4507499	gpx7	glutathione peroxidase 7 [Source:ZFIN;Acc:ZDB-GENE-050522-419]
ENSGACG00000007552	0.818234	3.8192	10.8096	0.00100976	0.0261007	groupXVIII	6443137	casc5	cancer susceptibility candidate 5 [Source:ZFIN;Acc:ZDB-GENE-030131-5437]
ENSGACG00000018443	0.810706	4.91095	15.2427	9.45e-05	0.00995202	groupIV	14029382	NA	NA
ENSGACG00000005296	0.80891	3.9226	15.222	9.56e-05	0.00995202	groupXVI	10526597	spc25	SPC25, NDC80 kinetochore complex component, homolog (S. cerevisiae) [Source:ZFIN;Acc:ZDB-GENE-060810-13]
ENSGACG00000010395	0.803524	3.64444	13.5051	0.000237916	0.0148858	groupXIII	10993971	NA	NA
ENSGACG00000010920	0.799656	6.22767	22.0386	2.67e-06	0.00228226	groupXVII	11193409	snrpe	small nuclear ribonucleoprotein polypeptide E [Source:ZFIN;Acc:ZDB-GENE-040426-1112]
ENSGACG00000015370	0.796266	3.73536	9.55103	0.00199837	0.0353356	scaffold_48	1441147	cyp26a1	cytochrome P450, subfamily XXVIA, polypeptide 1 [Source:ZFIN;Acc:ZDB-GENE-990415-44]
ENSGACG00000007445	0.793854	4.62223	13.8956	0.000193253	0.0142175	groupXI	4310074	NA	NA
ENSGACG00000002648	0.792927	2.64075	8.29618	0.00397286	0.0494373	groupXVI	6373668	osgepl1	O-sialoglycoprotein endopeptidase-like 1 [Source:ZFIN;Acc:ZDB-GENE-030616-532]
ENSGACG00000006354	0.789662	3.44449	8.27631	0.00401656	0.0495714	groupXVII	4970375	aurka	aurora kinase A [Source:ZFIN;Acc:ZDB-GENE-040801-161]
ENSGACG00000008870	0.783373	3.25826	8.88673	0.00287251	0.0427398	groupV	10827206	C16orf93	chromosome 16 open reading frame 93 [Source:HGNC Symbol;Acc:HGNC:28078]
ENSGACG00000019198	0.783018	4.45968	14.5669	0.000135271	0.0119101	groupVII	2958626	MRPL52	mitochondrial ribosomal protein L52 [Source:HGNC Symbol;Acc:HGNC:16655]
ENSGACG00000010470	0.77465	4.77017	9.28387	0.0023118	0.038149	groupXX	11936105	trpv6	transient receptor potential cation channel, subfamily V, member 6 [Source:ZFIN;Acc:ZDB-GENE-040624-12]
ENSGACG00000006032	0.768595	3.77416	9.22681	0.00238497	0.0387239	groupV	7996448	NA	NA
ENSGACG00000019683	0.761514	4.92678	16.6363	4.53e-05	0.00772199	groupIV	28743567	yeats4	YEATS domain containing 4 [Source:ZFIN;Acc:ZDB-GENE-040718-252]
ENSGACG00000014918	0.755762	2.95806	8.95269	0.00277061	0.0419918	groupII	5596159	ss18l2	synovial sarcoma translocation gene on chromosome 18-like 2 [Source:ZFIN;Acc:ZDB-GENE-050417-268]
ENSGACG00000004795	0.752049	3.83748	11.9595	0.000543699	0.0204558	groupXIX	6430393	ppcdc	phosphopantothenoylcysteine decarboxylase [Source:ZFIN;Acc:ZDB-GENE-040426-1749]
ENSGACG00000006489	0.748759	8.36981	10.9633	0.000929351	0.0251291	groupVI	7885169	zgc:173961	zgc:173961 [Source:ZFIN;Acc:ZDB-GENE-070822-30]
ENSGACG00000003025	0.742495	3.14959	9.84272	0.00170505	0.0324269	groupXVII	6004	TRIM35 (10 of 27)	tripartite motif containing 35 [Source:HGNC Symbol;Acc:HGNC:16285]
ENSGACG00000020670	0.737987	6.00535	15.3672	8.85e-05	0.00994057	groupVII	22182101	NA	NA
ENSGACG00000004626	0.737535	4.52502	11.9714	0.000540248	0.0204558	groupV	5699980	cby1	chibby homolog 1 (Drosophila) [Source:ZFIN;Acc:ZDB-GENE-030131-5074]
ENSGACG00000020055	0.735967	5.76814	15.9217	6.6e-05	0.0088331	groupIV	32244029	snrpf	small nuclear ribonucleoprotein polypeptide F [Source:ZFIN;Acc:ZDB-GENE-040930-9]
ENSGACG00000014491	0.732723	2.87401	9.00872	0.00268695	0.0413475	groupXI	15469360	im:6904045	im:6904045 [Source:ZFIN;Acc:ZDB-GENE-050506-75]
ENSGACG00000006925	0.729096	6.16549	10.2871	0.00133967	0.0292562	groupXI	3699303	kpna2	karyopherin alpha 2 (RAG cohort 1, importin alpha 1) [Source:ZFIN;Acc:ZDB-GENE-040718-22]
ENSGACG00000019390	0.725021	5.8927	16.1505	5.85e-05	0.00840685	groupIX	17077126	NA	NA
ENSGACG00000002057	0.72386	3.12192	8.49801	0.00355535	0.0474074	groupXXI	2494769	NA	NA
ENSGACG00000004814	0.722032	5.32643	10.6618	0.0010937	0.0268799	groupXX	2891061	DCSTAMP	dendrocyte expressed seven transmembrane protein [Source:HGNC Symbol;Acc:HGNC:18549]
ENSGACG00000020237	0.72135	4.14795	13.4119	0.000250032	0.0151986	groupVII	14706030	supt4h1	suppressor of Ty 4 homolog 1 (S. cerevisiae) [Source:ZFIN;Acc:ZDB-GENE-040718-214]
ENSGACG00000016844	0.719717	4.52347	16.3726	5.2e-05	0.00793545	groupIII	12172197	CIB3	calcium and integrin binding family member 3 [Source:HGNC Symbol;Acc:HGNC:24580]
ENSGACG00000008508	0.718956	6.38669	17.739	2.53e-05	0.0062284	groupXII	10670208	ptges3a	prostaglandin E synthase 3a (cytosolic) [Source:ZFIN;Acc:ZDB-GENE-040426-2200]
ENSGACG00000003759	0.717962	3.6392	10.9235	0.000949505	0.0253239	groupXIII	1043519	gtf2h2	general transcription factor IIH, polypeptide 2 [Source:ZFIN;Acc:ZDB-GENE-030131-1959]
ENSGACG00000003010	0.717247	3.94986	9.17641	0.00245155	0.0393428	groupXX	263858	rpp25l	ribonuclease P/MRP 25 subunit-like [Source:ZFIN;Acc:ZDB-GENE-040718-275]
ENSGACG00000003682	0.716892	3.6991	9.48396	0.00207276	0.035944	groupX	5206718	zgc:136493 (1 of 2)	zgc:136493 [Source:ZFIN;Acc:ZDB-GENE-060512-216]
ENSGACG00000004320	0.715339	6.20223	13.437	0.000246705	0.0151048	groupVI	4965876	NA	NA
ENSGACG00000007799	0.715019	6.68366	18.2864	1.9e-05	0.005287	groupVI	9187204	eif4e1c	eukaryotic translation initiation factor 4E family member 1c [Source:ZFIN;Acc:ZDB-GENE-050417-398]
ENSGACG00000015551	0.711103	7.17207	15.8349	6.91e-05	0.0088331	groupII	9011385	eif3jb	eukaryotic translation initiation factor 3, subunit Jb [Source:ZFIN;Acc:ZDB-GENE-040426-2900]
ENSGACG00000007270	0.709991	7.77506	12.8025	0.000346158	0.0173427	groupVIII	8208428	NA	NA
ENSGACG00000010635	0.709003	5.2224	9.81136	0.00173437	0.032652	groupVI	13361861	LYRM7	LYR motif containing 7 [Source:HGNC Symbol;Acc:HGNC:28072]
ENSGACG00000017760	0.707341	3.51201	8.80106	0.00301056	0.0437273	groupIX	8620525	zgc:85910	zgc:85910 [Source:ZFIN;Acc:ZDB-GENE-030131-9405]
ENSGACG00000006932	0.706429	4.2585	9.14353	0.00249599	0.0396993	groupXVIII	5821726	pbk	PDZ binding kinase [Source:ZFIN;Acc:ZDB-GENE-030523-2]
ENSGACG00000010458	0.706395	7.64425	11.7798	0.000598761	0.0208723	groupXVII	10710953	BRK1	BRICK1, SCAR/WAVE actin-nucleating complex subunit [Source:HGNC Symbol;Acc:HGNC:23057]
ENSGACG00000001503	0.703316	4.74821	15.2068	9.64e-05	0.00995202	scaffold_27	4342106	ppil1	peptidylprolyl isomerase (cyclophilin)-like 1 [Source:ZFIN;Acc:ZDB-GENE-051009-1]
ENSGACG00000006767	0.70284	6.65192	13.6473	0.000220561	0.0147688	groupX	9448781	shfm1	split hand/foot malformation (ectrodactyly) type 1 [Source:ZFIN;Acc:ZDB-GENE-030131-988]
ENSGACG00000003355	0.702159	6.46674	15.9843	6.39e-05	0.00879788	groupXVI	7690341	dynlt3 (1 of 2)	dynein, light chain, Tctex-type 3 [Source:ZFIN;Acc:ZDB-GENE-040927-24]
ENSGACG00000005191	0.701709	4.14072	10.5873	0.00113869	0.0275382	groupXVI	10445556	bbs5	Bardet-Biedl syndrome 5 [Source:ZFIN;Acc:ZDB-GENE-040426-1083]
ENSGACG00000001058	0.701685	3.97931	10.2892	0.0013381	0.0292562	scaffold_27	3032363	med20	mediator complex subunit 20 [Source:ZFIN;Acc:ZDB-GENE-040801-104]
ENSGACG00000015622	0.698908	12.7429	10.6772	0.00108464	0.0268227	groupI	27949095	s100b	S100 calcium binding protein, beta (neural) [Source:ZFIN;Acc:ZDB-GENE-040718-290]
ENSGACG00000012186	0.69242	5.65321	13.8706	0.000195839	0.0142175	groupXV	12159267	nusap1	nucleolar and spindle associated protein 1 [Source:ZFIN;Acc:ZDB-GENE-030827-5]
ENSGACG00000008249	0.691973	4.84283	11.6536	0.00064077	0.0216304	groupXIII	8301706	setd8b	SET domain containing (lysine methyltransferase) 8b [Source:ZFIN;Acc:ZDB-GENE-071004-17]
ENSGACG00000018126	0.687505	4.33195	11.2275	0.000805953	0.023856	groupIX	10111312	CISD3	CDGSH iron sulfur domain 3 [Source:HGNC Symbol;Acc:HGNC:27578]
ENSGACG00000015934	0.687037	4.22837	13.7227	0.000211881	0.0146756	groupXIV	2602617	ptcd2	pentatricopeptide repeat domain 2 [Source:ZFIN;Acc:ZDB-GENE-050417-82]
ENSGACG00000016578	0.686667	5.20167	11.0177	0.000902453	0.0248225	groupII	16355273	NA	NA
ENSGACG00000011687	0.6863	8.63777	12.6422	0.000377133	0.0180443	groupVI	15651868	cycsb (2 of 2)	cytochrome c, somatic b [Source:ZFIN;Acc:ZDB-GENE-040625-38]
ENSGACG00000008410	0.68538	6.55006	12.3663	0.000437148	0.0188084	groupXVIII	7652762	NDUFB1	NADH dehydrogenase (ubiquinone) 1 beta subcomplex, 1, 7kDa [Source:HGNC Symbol;Acc:HGNC:7695]
ENSGACG00000005419	0.685251	7.49517	11.562	0.000673119	0.0221869	groupX	7976832	uqcrb	ubiquinol-cytochrome c reductase binding protein [Source:ZFIN;Acc:ZDB-GENE-050522-542]
ENSGACG00000004955	0.684885	4.65596	11.3459	0.000756131	0.0230825	groupVIII	3457301	PSMG4	proteasome (prosome, macropain) assembly chaperone 4 [Source:HGNC Symbol;Acc:HGNC:21108]
ENSGACG00000010638	0.681053	3.80856	10.8679	0.000978457	0.0255811	groupVI	13363514	dync2li1	dynein, cytoplasmic 2, light intermediate chain 1 [Source:ZFIN;Acc:ZDB-GENE-040426-1230]
ENSGACG00000002451	0.680955	4.06784	11.9521	0.000545859	0.0204564	groupX	2101278	olah	oleoyl-ACP hydrolase [Source:ZFIN;Acc:ZDB-GENE-060312-17]
ENSGACG00000003271	0.68014	3.60657	9.57385	0.00197368	0.0350806	groupXXI	7818517	ccdc58	coiled-coil domain containing 58 [Source:ZFIN;Acc:ZDB-GENE-040426-1780]
ENSGACG00000008629	0.679806	5.03833	10.3414	0.00130083	0.0290034	groupXX	9997333	ccdc12	coiled-coil domain containing 12 [Source:ZFIN;Acc:ZDB-GENE-040801-108]
ENSGACG00000006733	0.678726	3.59738	8.41654	0.00371823	0.048235	groupXI	3410004	spc24	SPC24, NDC80 kinetochore complex component, homolog (S. cerevisiae) [Source:ZFIN;Acc:ZDB-GENE-050522-456]
ENSGACG00000017223	0.677314	5.33177	13.2328	0.000275092	0.0159501	groupIX	6844580	lsm6	LSM6 homolog, U6 small nuclear RNA associated (S. cerevisiae) [Source:ZFIN;Acc:ZDB-GENE-040625-50]
ENSGACG00000008476	0.674432	5.81983	12.9324	0.00032295	0.0169696	groupX	12896222	txnl4b	thioredoxin-like 4B [Source:ZFIN;Acc:ZDB-GENE-051030-63]
ENSGACG00000018570	0.673447	9.56717	10.7168	0.00106166	0.0266679	groupIX	13061442	TPPP2	tubulin polymerization-promoting protein family member 2 [Source:HGNC Symbol;Acc:HGNC:19293]
ENSGACG00000010856	0.671875	5.33908	10.2514	0.00136579	0.0295305	groupI	11905446	rpa1	replication protein A1 [Source:ZFIN;Acc:ZDB-GENE-030912-3]
ENSGACG00000006445	0.671197	4.22101	9.07503	0.00259123	0.0404064	groupVIII	6708385	FNDC7 (1 of 4)	fibronectin type III domain containing 7 [Source:HGNC Symbol;Acc:HGNC:26668]
ENSGACG00000005827	0.670658	4.38665	10.2948	0.00133408	0.0292159	groupXII	7185167	fads2 (2 of 3)	fatty acid desaturase 2 [Source:ZFIN;Acc:ZDB-GENE-011212-1]
ENSGACG00000015348	0.66728	9.35056	12.6999	0.000365678	0.0177953	groupI	27097170	mdkb	midkine-related growth factor b [Source:ZFIN;Acc:ZDB-GENE-010131-6]
ENSGACG00000003869	0.666875	6.65568	11.9037	0.00056023	0.0205798	groupVIII	2118906	magoh	mago-nashi homolog, proliferation-associated (Drosophila) [Source:ZFIN;Acc:ZDB-GENE-041216-1]
ENSGACG00000015965	0.666228	4.21368	11.1998	0.000818065	0.023968	groupII	12114292	emc8	ER membrane protein complex subunit 8 [Source:ZFIN;Acc:ZDB-GENE-040426-2692]
ENSGACG00000020882	0.665784	6.15982	10.2947	0.00133414	0.0292159	groupVII	27532568	NA	NA
ENSGACG00000002917	0.66551	5.14573	11.9094	0.000558519	0.0205798	groupXVI	7225233	NA	NA
ENSGACG00000010166	0.665494	10.0623	11.7249	0.000616704	0.0211215	groupXV	8620399	fabp7a	fatty acid binding protein 7, brain, a [Source:ZFIN;Acc:ZDB-GENE-000627-1]
ENSGACG00000000512	0.664535	4.44985	11.3944	0.000736656	0.0230033	scaffold_27	1038391	rabif	RAB interacting factor [Source:ZFIN;Acc:ZDB-GENE-040718-216]
ENSGACG00000005029	0.663322	3.52172	10.0786	0.0015	0.0307351	groupV	6158356	ICT1	immature colon carcinoma transcript 1 [Source:HGNC Symbol;Acc:HGNC:5359]
ENSGACG00000008983	0.662357	7.10266	11.5756	0.000668234	0.0221633	groupV	10877508	H3F3A (1 of 2)	H3 histone, family 3A [Source:HGNC Symbol;Acc:HGNC:4764]
ENSGACG00000012291	0.655235	4.90623	12.3566	0.000439422	0.0188115	groupXI	11370192	sumo2b	SMT3 suppressor of mif two 3 homolog 2b [Source:ZFIN;Acc:ZDB-GENE-040801-7]
ENSGACG00000000539	0.653791	4.01002	10.5447	0.00116521	0.0278939	scaffold_27	1128054	cdk2	cyclin-dependent kinase 2 [Source:ZFIN;Acc:ZDB-GENE-040426-2741]
ENSGACG00000012425	0.651883	4.5868	10.4876	0.00120177	0.0281274	groupXII	16456693	NA	NA
ENSGACG00000008412	0.650996	4.25621	10.4194	0.00124696	0.0286777	groupXIII	8434435	C2orf68	chromosome 2 open reading frame 68 [Source:HGNC Symbol;Acc:HGNC:34353]
ENSGACG00000016043	0.650548	5.31501	11.2149	0.000811447	0.023856	groupIII	9217885	dcun1d1	DCN1, defective in cullin neddylation 1, domain containing 1 (S. cerevisiae) [Source:ZFIN;Acc:ZDB-GENE-030131-5443]
ENSGACG00000017032	0.650107	10.5799	10.3563	0.00129035	0.0289645	groupIV	5444600	cfl1	cofilin 1 [Source:ZFIN;Acc:ZDB-GENE-030131-215]
ENSGACG00000018612	0.650066	5.66754	13.8921	0.00019361	0.0142175	groupIX	13662710	nans	N-acetylneuraminic acid synthase [Source:ZFIN;Acc:ZDB-GENE-030131-1500]
ENSGACG00000011787	0.648975	7.97462	12.3603	0.000438549	0.0188115	groupXV	11597914	cnih1	cornichon family AMPA receptor auxiliary protein 1 [Source:ZFIN;Acc:ZDB-GENE-040426-1944]
ENSGACG00000003226	0.648759	4.98978	9.15816	0.00247611	0.0394906	groupXX	575050	NA	NA
ENSGACG00000016737	0.648092	4.01485	9.91777	0.0016369	0.0318451	groupII	18014010	cnep1r1	CTD nuclear envelope phosphatase 1 regulatory subunit 1 [Source:ZFIN;Acc:ZDB-GENE-050417-425]
ENSGACG00000013680	0.646712	4.95558	12.9168	0.00032565	0.0169696	groupXX	17180263	utp11l	UTP11-like, U3 small nucleolar ribonucleoprotein (yeast) [Source:ZFIN;Acc:ZDB-GENE-030131-8093]
ENSGACG00000015998	0.645896	4.75445	12.4827	0.00041074	0.0185115	groupIII	9131914	imp3	IMP3, U3 small nucleolar ribonucleoprotein, homolog (yeast) [Source:ZFIN;Acc:ZDB-GENE-040426-1062]
ENSGACG00000010390	0.64409	5.31059	9.27246	0.00232625	0.038149	groupVIII	13098906	lsm7	LSM7 homolog, U6 small nuclear RNA associated (S. cerevisiae) [Source:ZFIN;Acc:ZDB-GENE-030131-8284]
ENSGACG00000002518	0.64314	5.27035	9.92741	0.00162835	0.031751	groupVI	827754	cdk1	cyclin-dependent kinase 1 [Source:ZFIN;Acc:ZDB-GENE-010320-1]
ENSGACG00000015611	0.64188	5.19215	11.9472	0.000547309	0.0204564	groupIII	8721764	UQCRH (2 of 2)	ubiquinol-cytochrome c reductase hinge protein [Source:HGNC Symbol;Acc:HGNC:12590]
ENSGACG00000016911	0.641078	6.3836	9.41672	0.00215016	0.0366535	groupXIV	6402069	gltpb	glycolipid transfer protein b [Source:ZFIN;Acc:ZDB-GENE-091118-80]
ENSGACG00000003827	0.641025	5.4561	11.8765	0.000568454	0.0205798	groupVIII	1947119	smx5	smx5 [Source:ZFIN;Acc:ZDB-GENE-000616-10]
ENSGACG00000016134	0.640178	4.9917	12.075	0.000511035	0.0198386	groupIII	9564767	hsd17b7	hydroxysteroid (17-beta) dehydrogenase 7 [Source:ZFIN;Acc:ZDB-GENE-061013-378]
ENSGACG00000005443	0.637225	4.21382	8.98615	0.00272033	0.0414875	groupX	7990080	NA	NA
ENSGACG00000008713	0.635976	4.26582	8.97204	0.00274143	0.0416975	groupXVII	8110643	zgc:109965	zgc:109965 [Source:ZFIN;Acc:ZDB-GENE-050913-21]
ENSGACG00000006697	0.635735	6.13751	13.3271	0.000261604	0.015624	groupI	4066933	snrpd2	small nuclear ribonucleoprotein D2 polypeptide [Source:ZFIN;Acc:ZDB-GENE-040914-10]
ENSGACG00000016805	0.635642	4.48333	10.3259	0.00131178	0.0291085	groupXIV	5886802	exosc2	exosome component 2 [Source:ZFIN;Acc:ZDB-GENE-050417-27]
ENSGACG00000003294	0.634861	4.50351	9.49252	0.00206312	0.0358861	groupX	4494137	mrps21	mitochondrial ribosomal protein S21 [Source:ZFIN;Acc:ZDB-GENE-070615-13]
ENSGACG00000006058	0.632051	8.26048	8.51995	0.00351274	0.0472822	groupXIX	7436490	rsl24d1	ribosomal L24 domain containing 1 [Source:ZFIN;Acc:ZDB-GENE-040426-1925]
ENSGACG00000013201	0.631565	5.21548	9.66674	0.00187634	0.0340778	groupXII	18085920	SNRPG	small nuclear ribonucleoprotein polypeptide G [Source:HGNC Symbol;Acc:HGNC:11163]
ENSGACG00000018407	0.630821	10.3191	10.3632	0.00128551	0.0289645	groupIV	13828336	sncb	synuclein, beta [Source:ZFIN;Acc:ZDB-GENE-040426-1615]
ENSGACG00000014224	0.629891	4.3042	12.2267	0.00047111	0.0192082	groupXI	14631351	psmc3ip	PSMC3 interacting protein [Source:ZFIN;Acc:ZDB-GENE-040625-125]
ENSGACG00000003912	0.628609	7.88826	10.7938	0.00101843	0.0261007	groupXIII	1455422	sub1b	SUB1 homolog b (S. cerevisiae) [Source:ZFIN;Acc:ZDB-GENE-040718-209]
ENSGACG00000013899	0.627115	3.79348	9.69004	0.00185269	0.0338458	groupXIX	19659023	arl2bp	ADP-ribosylation factor-like 2 binding protein [Source:ZFIN;Acc:ZDB-GENE-040426-1604]
ENSGACG00000012277	0.626005	4.35469	11.4472	0.000716025	0.0226489	groupXX	13418977	gtpbp10	GTP-binding protein 10 (putative) [Source:ZFIN;Acc:ZDB-GENE-040718-153]
ENSGACG00000003428	0.625315	6.42546	11.828	0.000583471	0.0206341	groupV	3491748	lsm12a	LSM12 homolog a (S. cerevisiae) [Source:ZFIN;Acc:ZDB-GENE-040516-12]
ENSGACG00000001929	0.625239	7.17686	9.6105	0.00193468	0.0347127	scaffold_176	118748	COX5B (1 of 2)	cytochrome c oxidase subunit Vb [Source:HGNC Symbol;Acc:HGNC:2269]
ENSGACG00000000681	0.625028	6.48211	11.7037	0.000623768	0.0212243	scaffold_27	1763742	pfdn5	prefoldin 5 [Source:ZFIN;Acc:ZDB-GENE-030131-6858]
ENSGACG00000002635	0.622841	6.68998	11.1455	0.00084237	0.0241717	groupXII	318973	gid8a (1 of 2)	GID complex subunit 8 homolog a (S. cerevisiae) [Source:ZFIN;Acc:ZDB-GENE-040426-1669]
ENSGACG00000007582	0.622757	4.23311	10.4909	0.00119965	0.0281274	groupXVIII	6478576	abracl	ABRA C-terminal like [Source:ZFIN;Acc:ZDB-GENE-030131-8594]
ENSGACG00000005779	0.621724	8.19251	10.1131	0.00147216	0.0305913	groupI	1971192	H3F3B (2 of 2)	H3 histone, family 3B (H3.3B) [Source:HGNC Symbol;Acc:HGNC:4765]
ENSGACG00000012910	0.621064	5.79952	9.50015	0.00205455	0.0358184	groupXV	14145300	MRPL33	mitochondrial ribosomal protein L33 [Source:HGNC Symbol;Acc:HGNC:14487]
ENSGACG00000005181	0.621052	5.62272	11.6242	0.000650997	0.0218033	groupXIX	6726200	morf4l1	mortality factor 4 like 1 [Source:ZFIN;Acc:ZDB-GENE-040718-348]
ENSGACG00000011412	0.620966	4.3633	8.43356	0.00368359	0.0481674	groupXI	10204746	NUGGC (1 of 3)	nuclear GTPase, germinal center associated [Source:HGNC Symbol;Acc:HGNC:33550]
ENSGACG00000015530	0.620503	6.37076	11.4723	0.000706394	0.0225986	groupII	8855572	slc39a13	solute carrier family 39 (zinc transporter), member 13 [Source:ZFIN;Acc:ZDB-GENE-030616-17]
ENSGACG00000017028	0.619797	8.98144	9.80228	0.00174296	0.0327159	groupIII	12670862	NA	NA
ENSGACG00000003288	0.618743	8.66818	9.78517	0.00175925	0.03288	groupV	2730745	rpl38	ribosomal protein L38 [Source:ZFIN;Acc:ZDB-GENE-030131-8752]
ENSGACG00000010713	0.618533	4.42215	11.3974	0.000735474	0.0230033	groupXIII	11834354	C9orf85	chromosome 9 open reading frame 85 [Source:HGNC Symbol;Acc:HGNC:28784]
ENSGACG00000008893	0.61788	6.26718	12.7159	0.000362551	0.017777	groupV	10838648	ube2i2	ubiquitin-conjugating enzyme E2I2 [Source:ZFIN;Acc:ZDB-GENE-010607-1]
ENSGACG00000005043	0.616774	5.02916	14.5817	0.000134211	0.0118901	groupXIX	6559786	zwilch	Zwilch, kinetochore associated, homolog (Drosophila) [Source:ZFIN;Acc:ZDB-GENE-050420-101]
ENSGACG00000018508	0.616435	4.71907	9.17441	0.00245423	0.0393428	groupIV	15058946	nxt2	nuclear transport factor 2-like export factor 2 [Source:ZFIN;Acc:ZDB-GENE-050521-1]
ENSGACG00000015052	0.615706	5.53001	9.10319	0.00255164	0.0402299	groupII	5903926	FAM103A1	family with sequence similarity 103, member A1 [Source:HGNC Symbol;Acc:HGNC:31022]
ENSGACG00000020137	0.613173	5.78581	13.4369	0.00024672	0.0151048	scaffold_84	150137	SLIRP	SRA stem-loop interacting RNA binding protein [Source:HGNC Symbol;Acc:HGNC:20495]
ENSGACG00000018385	0.611576	6.56426	13.0083	0.000310114	0.0167752	groupXIV	14169910	C5orf30	chromosome 5 open reading frame 30 [Source:HGNC Symbol;Acc:HGNC:25052]
ENSGACG00000012952	0.611464	7.0756	12.8683	0.000334201	0.017139	groupXIII	15432087	ranbp1	RAN binding protein 1 [Source:ZFIN;Acc:ZDB-GENE-040426-2548]
ENSGACG00000000890	0.611391	5.16513	9.07914	0.00258542	0.0404064	scaffold_47	1212563	PTPLAD2	protein tyrosine phosphatase-like A domain containing 2 [Source:HGNC Symbol;Acc:HGNC:20920]
ENSGACG00000006832	0.61121	4.07988	8.54124	0.00347189	0.0468061	groupVI	8049615	NA	NA
ENSGACG00000009787	0.609779	5.34407	12.7481	0.000356379	0.0176026	groupXV	7975889	ccdc94	coiled-coil domain containing 94 [Source:ZFIN;Acc:ZDB-GENE-040426-841]
ENSGACG00000006984	0.607454	5.63023	14.2581	0.000159377	0.0127211	groupXX	7813416	ndrg1b	N-myc downstream regulated gene 1b [Source:ZFIN;Acc:ZDB-GENE-040426-1648]
ENSGACG00000019770	0.607447	4.9776	12.3138	0.000449613	0.0188694	groupVII	7655132	NA	NA
ENSGACG00000008879	0.607431	6.10849	11.1676	0.000832383	0.0240982	groupXX	10280480	glipr2l	GLI pathogenesis-related 2, like [Source:ZFIN;Acc:ZDB-GENE-041010-53]
ENSGACG00000011607	0.607169	5.88805	9.29386	0.00229924	0.038149	groupXV	11328654	rab32b	RAB32b, member RAS oncogene family [Source:ZFIN;Acc:ZDB-GENE-090821-4]
ENSGACG00000001661	0.606994	4.88116	9.87396	0.00167634	0.0321714	groupXVI	2238010	C2orf47	chromosome 2 open reading frame 47 [Source:HGNC Symbol;Acc:HGNC:26198]
ENSGACG00000007572	0.606621	4.99985	9.23114	0.00237933	0.0386692	groupXII	9969178	si:ch211-150o23.2	si:ch211-150o23.2 [Source:ZFIN;Acc:ZDB-GENE-060503-386]
ENSGACG00000013044	0.60621	7.90344	10.3126	0.00132127	0.0291584	groupI	16814780	psmd8	proteasome (prosome, macropain) 26S subunit, non-ATPase, 8 [Source:ZFIN;Acc:ZDB-GENE-040625-136]
ENSGACG00000020826	0.605855	4.62897	9.91291	0.00164124	0.0318568	groupVII	26206593	mrpl22	mitochondrial ribosomal protein L22 [Source:ZFIN;Acc:ZDB-GENE-080303-28]
ENSGACG00000008989	0.604984	4.96204	10.2532	0.00136447	0.0295305	groupX	13675150	med10	mediator of RNA polymerase II transcription, subunit 10 homolog [Source:ZFIN;Acc:ZDB-GENE-070117-2423]
ENSGACG00000000061	0.603832	9.23731	10.0452	0.00152745	0.0309064	scaffold_99	41586	cnbpa	CCHC-type zinc finger, nucleic acid binding protein a [Source:ZFIN;Acc:ZDB-GENE-030131-5045]
ENSGACG00000000729	0.603625	6.25038	12.0036	0.000530974	0.0202463	scaffold_27	1999429	rhebl1	Ras homolog enriched in brain like 1 [Source:ZFIN;Acc:ZDB-GENE-000510-1]
ENSGACG00000003127	0.603428	7.03201	8.33392	0.00389116	0.0491241	groupXVI	7517180	grtp1b	growth hormone regulated TBC protein 1b [Source:ZFIN;Acc:ZDB-GENE-050417-346]
ENSGACG00000010161	0.603076	5.20974	12.102	0.000503682	0.0197975	groupI	10141668	si:dkeyp-97b10.3	si:dkeyp-97b10.3 [Source:ZFIN;Acc:ZDB-GENE-131121-429]
ENSGACG00000013758	0.602765	6.45017	10.9127	0.000955095	0.0253717	groupIII	1965059	cacybp	calcyclin binding protein [Source:ZFIN;Acc:ZDB-GENE-040426-2579]
ENSGACG00000019765	0.602355	5.09291	9.74541	0.00179772	0.0332324	groupIV	29847090	ccdc59	coiled-coil domain containing 59 [Source:ZFIN;Acc:ZDB-GENE-041210-91]
ENSGACG00000015718	0.601595	5.43107	10.3253	0.00131219	0.0291085	groupIII	8973992	sep15	selenoprotein 15 [Source:ZFIN;Acc:ZDB-GENE-030327-1]
ENSGACG00000010193	0.601285	5.48631	10.0802	0.00149875	0.0307351	groupXX	11727356	MRPL51	mitochondrial ribosomal protein L51 [Source:HGNC Symbol;Acc:HGNC:14044]
ENSGACG00000018624	0.601268	4.94001	10.0088	0.00155795	0.0312308	groupXIV	14844868	slc38a9	solute carrier family 38, member 9 [Source:ZFIN;Acc:ZDB-GENE-061013-597]
ENSGACG00000007041	0.599424	7.78026	10.0778	0.00150068	0.0307351	groupXVII	5834972	RPL29	ribosomal protein L29 [Source:HGNC Symbol;Acc:HGNC:10331]
ENSGACG00000008973	0.599281	5.19155	11.0944	0.0008659	0.0244245	groupXIII	8989893	GATC	glutamyl-tRNA(Gln) amidotransferase, subunit C [Source:HGNC Symbol;Acc:HGNC:25068]
ENSGACG00000011615	0.599091	6.31108	12.4583	0.000416136	0.01858	groupXII	15357986	sarnp	SAP domain containing ribonucleoprotein [Source:ZFIN;Acc:ZDB-GENE-050522-161]
ENSGACG00000018695	0.598836	6.46491	12.2171	0.000473533	0.0192557	groupIV	16310896	fnta	farnesyltransferase, CAAX box, alpha [Source:ZFIN;Acc:ZDB-GENE-030131-866]
ENSGACG00000013192	0.59795	6.16986	11.8033	0.00059126	0.0207378	groupI	17074932	ech1	enoyl CoA hydratase 1, peroxisomal [Source:ZFIN;Acc:ZDB-GENE-041010-170]
ENSGACG00000020632	0.597938	4.79117	12.5034	0.000406215	0.0184121	groupVII	21607372	BUD13	BUD13 homolog (S. cerevisiae) [Source:HGNC Symbol;Acc:HGNC:28199]
ENSGACG00000007069	0.59783	7.35958	9.29	0.00230408	0.038149	groupX	9797087	cbx3a	chromobox homolog 3a (HP1 gamma homolog, Drosophila) [Source:ZFIN;Acc:ZDB-GENE-030131-1158]
ENSGACG00000009220	0.595112	6.35848	10.5204	0.00118063	0.0279311	groupXVIII	8802354	NA	NA
ENSGACG00000013462	0.594944	6.86338	12.1735	0.000484739	0.0194362	groupXI	13050299	emc10	ER membrane protein complex subunit 10 [Source:ZFIN;Acc:ZDB-GENE-030131-9045]
ENSGACG00000015999	0.593816	5.42214	10.4494	0.0012269	0.0284352	groupIX	791090	pane1	proliferation associated nuclear element [Source:ZFIN;Acc:ZDB-GENE-040611-4]
ENSGACG00000004098	0.593686	4.38069	8.73424	0.00312289	0.0444147	groupXIX	5670651	PPHLN1 (1 of 3)	periphilin 1 [Source:HGNC Symbol;Acc:HGNC:19369]
ENSGACG00000013755	0.593578	4.66454	8.68978	0.00319999	0.0447	groupIII	1963544	mrps14	mitochondrial ribosomal protein S14 [Source:ZFIN;Acc:ZDB-GENE-060825-75]
ENSGACG00000020285	0.593339	6.6523	11.4922	0.000698902	0.0225383	groupVII	15529790	banf1	barrier to autointegration factor 1 [Source:ZFIN;Acc:ZDB-GENE-030131-6657]
ENSGACG00000001512	0.593304	7.04527	10.1092	0.00147528	0.0306188	groupXVI	412298	dbi	diazepam binding inhibitor (GABA receptor modulator, acyl-CoA binding protein) [Source:ZFIN;Acc:ZDB-GENE-040426-1861]
ENSGACG00000017617	0.593272	4.92115	9.29526	0.00229747	0.038149	groupXIV	8436219	gpn3	GPN-loop GTPase 3 [Source:ZFIN;Acc:ZDB-GENE-040724-141]
ENSGACG00000011452	0.592189	5.51745	9.98641	0.001577	0.031327	groupXVIII	11690940	tmem18	transmembrane protein 18 [Source:ZFIN;Acc:ZDB-GENE-040927-26]
ENSGACG00000011886	0.591981	7.52678	9.9543	0.00160474	0.0315427	groupXII	15642194	RAP1A (2 of 2)	RAP1A, member of RAS oncogene family [Source:HGNC Symbol;Acc:HGNC:9855]
ENSGACG00000018260	0.591541	7.5982	10.0475	0.00152558	0.0309064	groupIX	10773542	NA	NA
ENSGACG00000002615	0.591489	5.01442	10.3509	0.00129415	0.0289645	groupX	2584514	meaf6	MYST/Esa1-associated factor 6 [Source:ZFIN;Acc:ZDB-GENE-040808-12]
ENSGACG00000018149	0.590373	8.62265	9.11357	0.00253721	0.0400907	groupIV	11738450	atp5o	ATP synthase, H+ transporting, mitochondrial F1 complex, O subunit [Source:ZFIN;Acc:ZDB-GENE-050522-147]
ENSGACG00000000868	0.589971	7.3652	9.65561	0.00188774	0.0341926	scaffold_27	2516932	emc3	ER membrane protein complex subunit 3 [Source:ZFIN;Acc:ZDB-GENE-040426-2904]
ENSGACG00000014068	0.589795	4.70721	11.2096	0.000813764	0.023883	groupXIX	20021871	chtf8	CTF8, chromosome transmission fidelity factor 8 homolog (S. cerevisiae) [Source:ZFIN;Acc:ZDB-GENE-050419-148]
ENSGACG00000006958	0.589778	4.92353	8.90022	0.00285137	0.0426109	groupXVIII	5833638	ccdc25	coiled-coil domain containing 25 [Source:ZFIN;Acc:ZDB-GENE-040426-1389]
ENSGACG00000019491	0.587748	3.90941	8.66371	0.0032461	0.0449944	groupIX	17869878	cdkn2d	cyclin-dependent kinase inhibitor 2D (p19, inhibits CDK4) [Source:ZFIN;Acc:ZDB-GENE-110316-1]
ENSGACG00000010239	0.587741	5.72907	8.51651	0.00351938	0.0473005	groupXIX	11969987	LRRC61	leucine rich repeat containing 61 [Source:HGNC Symbol;Acc:HGNC:21704]
ENSGACG00000001229	0.586915	11.6537	8.94609	0.00278064	0.042032	scaffold_27	3529522	NA	NA
ENSGACG00000013296	0.586856	5.78848	12.0643	0.000513979	0.0198804	groupI	17328898	dcun1d5	DCN1, defective in cullin neddylation 1, domain containing 5 (S. cerevisiae) [Source:ZFIN;Acc:ZDB-GENE-040426-2603]
ENSGACG00000008644	0.586756	6.0555	11.2563	0.000793513	0.0236635	groupVI	9852538	ppa1b	pyrophosphatase (inorganic) 1b [Source:ZFIN;Acc:ZDB-GENE-050417-375]
ENSGACG00000020425	0.586458	5.66477	11.9069	0.00055926	0.0205798	groupVII	18404616	mrps31	mitochondrial ribosomal protein S31 [Source:ZFIN;Acc:ZDB-GENE-030131-3715]
ENSGACG00000006818	0.584313	9.52957	8.59464	0.00337153	0.0461532	groupI	4123737	rps25	ribosomal protein S25 [Source:ZFIN;Acc:ZDB-GENE-040426-1788]
ENSGACG00000008827	0.584304	5.25714	11.1684	0.000832028	0.0240982	groupXVIII	8385313	gtf2h5	general transcription factor IIH, polypeptide 5 [Source:ZFIN;Acc:ZDB-GENE-041001-144]
ENSGACG00000014027	0.582905	4.42067	9.24559	0.00236063	0.0385119	groupXX	18029868	cnih4	cornichon homolog 4 (Drosophila) [Source:ZFIN;Acc:ZDB-GENE-030131-868]
ENSGACG00000011874	0.582281	6.51801	11.3658	0.000748071	0.0230646	groupXX	12903114	fdps	farnesyl diphosphate synthase (farnesyl pyrophosphate synthetase, dimethylallyltranstransferase, geranyltranstransferase) [Source:ZFIN;Acc:ZDB-GENE-050506-78]
ENSGACG00000020648	0.581711	5.99805	10.7738	0.00102946	0.0262452	groupVII	21733275	NA	NA
ENSGACG00000011588	0.579655	4.451	9.13221	0.00251148	0.0398131	groupVIII	14839598	HAUS8	HAUS augmin-like complex, subunit 8 [Source:HGNC Symbol;Acc:HGNC:30532]
ENSGACG00000012539	0.577794	5.84657	10.0518	0.00152196	0.0309064	scaffold_126	56068	rpl22l1	ribosomal protein L22-like 1 [Source:ZFIN;Acc:ZDB-GENE-060804-3]
ENSGACG00000019290	0.577634	5.75028	10.717	0.00106153	0.0266679	groupIX	16355818	ttc26	tetratricopeptide repeat domain 26 [Source:ZFIN;Acc:ZDB-GENE-041212-41]
ENSGACG00000004060	0.576381	6.75602	10.4489	0.00122725	0.0284352	groupXIII	1526525	dynll1	dynein, light chain, LC8-type 1 [Source:ZFIN;Acc:ZDB-GENE-040426-1961]
ENSGACG00000017868	0.575626	6.83218	9.34398	0.0022372	0.0376175	groupIV	9462684	mif	macrophage migration inhibitory factor [Source:ZFIN;Acc:ZDB-GENE-080708-1]
ENSGACG00000003207	0.574605	5.85355	11.09	0.000867962	0.0244245	groupXXI	7733155	naa50	N(alpha)-acetyltransferase 50, NatE catalytic subunit [Source:ZFIN;Acc:ZDB-GENE-040801-142]
ENSGACG00000008836	0.57457	5.32675	11.1401	0.000844827	0.0241717	groupXV	6070712	klf11b	Kruppel-like factor 11b [Source:ZFIN;Acc:ZDB-GENE-061103-82]
ENSGACG00000015427	0.574514	6.39923	12.9141	0.000326116	0.0169696	scaffold_48	1711762	tfam	transcription factor A, mitochondrial [Source:ZFIN;Acc:ZDB-GENE-061013-552]
ENSGACG00000001934	0.574052	6.46945	11.5194	0.000688731	0.0224508	scaffold_132	226205	zgc:92664 (2 of 2)	zgc:92664 [Source:ZFIN;Acc:ZDB-GENE-040718-119]
ENSGACG00000011447	0.5732	9.31863	9.79194	0.00175278	0.0328642	groupI	13228998	hmgb1b	high-mobility group box 1b [Source:ZFIN;Acc:ZDB-GENE-030131-8480]
ENSGACG00000003454	0.573089	5.56915	11.3444	0.00075676	0.0230825	groupXVI	7744661	u2af1 (1 of 2)	U2(RNU2) small nuclear RNA auxiliary factor 1 [Source:ZFIN;Acc:ZDB-GENE-020419-1]
ENSGACG00000012770	0.572954	5.59933	10.3982	0.00126142	0.0288132	groupXIX	16552453	gcsha	glycine cleavage system protein H (aminomethyl carrier), a [Source:ZFIN;Acc:ZDB-GENE-050320-18]
ENSGACG00000008271	0.571662	4.83586	9.17419	0.00245451	0.0393428	groupXIII	8343590	arl6ip4	ADP-ribosylation-like factor 6 interacting protein 4 [Source:ZFIN;Acc:ZDB-GENE-050522-405]
ENSGACG00000013139	0.57131	4.13274	8.30383	0.00395615	0.0493969	groupXI	12753354	NA	NA
ENSGACG00000013318	0.571151	4.18325	9.85627	0.00169254	0.0323381	groupXX	16109643	gpatch4	G patch domain containing 4 [Source:ZFIN;Acc:ZDB-GENE-041008-158]
ENSGACG00000018616	0.57072	6.21232	11.37	0.000746397	0.0230546	groupIV	15923902	pfdn6	prefoldin subunit 6 [Source:ZFIN;Acc:ZDB-GENE-040426-1589]
ENSGACG00000009468	0.570658	6.86896	9.28284	0.0023131	0.038149	groupVI	11218009	smndc1	survival motor neuron domain containing 1 [Source:ZFIN;Acc:ZDB-GENE-030131-614]
ENSGACG00000019202	0.570457	5.11796	9.91012	0.00164373	0.0318689	groupIV	22487268	COA6	cytochrome c oxidase assembly factor 6 homolog (S. cerevisiae) [Source:HGNC Symbol;Acc:HGNC:18025]
ENSGACG00000004981	0.570347	5.86869	10.1964	0.00140714	0.0299752	groupXII	5552103	bcas2	breast carcinoma amplified sequence 2 [Source:ZFIN;Acc:ZDB-GENE-030408-5]
ENSGACG00000017109	0.57028	6.28273	9.0594	0.00261348	0.040509	groupIII	12949938	chmp5a	charged multivesicular body protein 5a [Source:ZFIN;Acc:ZDB-GENE-060503-60]
ENSGACG00000007417	0.570134	5.16324	10.0491	0.00152421	0.0309064	groupXVII	6274869	utp3	UTP3, small subunit (SSU) processome component, homolog (S. cerevisiae) [Source:ZFIN;Acc:ZDB-GENE-040912-163]
ENSGACG00000010363	0.569724	6.46256	9.47635	0.00208138	0.0360203	groupVI	12867904	sf3b5	splicing factor 3b, subunit 5 [Source:ZFIN;Acc:ZDB-GENE-040718-181]
ENSGACG00000001933	0.569505	6.6402	8.69031	0.00319906	0.0447	scaffold_176	123951	COX5B (2 of 2)	cytochrome c oxidase subunit Vb [Source:HGNC Symbol;Acc:HGNC:2269]
ENSGACG00000003488	0.567795	5.33127	9.71732	0.00182539	0.0334904	groupXVII	645862	LSM3	LSM3 homolog, U6 small nuclear RNA associated (S. cerevisiae) [Source:HGNC Symbol;Acc:HGNC:17874]
ENSGACG00000015869	0.56728	6.51183	10.1645	0.00143168	0.0302197	groupII	11625057	cpsf5	cleavage and polyadenylation specific factor 5 [Source:ZFIN;Acc:ZDB-GENE-040426-1316]
ENSGACG00000006895	0.566322	4.34893	8.77709	0.00305037	0.0439499	groupV	9191319	NA	NA
ENSGACG00000018937	0.564919	4.29959	10.3082	0.00132439	0.0291895	groupIX	14904882	knop1	lysine-rich nucleolar protein 1 [Source:ZFIN;Acc:ZDB-GENE-090313-76]
ENSGACG00000005283	0.564696	7.09248	9.24371	0.00236306	0.0385147	groupX	7913975	vps28	vacuolar protein sorting 28 (yeast) [Source:ZFIN;Acc:ZDB-GENE-040426-1527]
ENSGACG00000008416	0.564079	6.26014	10.7255	0.00105669	0.0266679	groupXIII	8436776	usp39	ubiquitin specific peptidase 39 [Source:ZFIN;Acc:ZDB-GENE-030131-966]
ENSGACG00000004575	0.5637	5.62924	9.7645	0.00177914	0.0329962	groupXII	4088528	minos1	mitochondrial inner membrane organizing system 1 [Source:ZFIN;Acc:ZDB-GENE-060825-325]
ENSGACG00000008160	0.561473	5.58138	10.0358	0.00153526	0.0309607	groupXVII	7405162	myl9b	myosin, light chain 9b, regulatory [Source:ZFIN;Acc:ZDB-GENE-040426-2296]
ENSGACG00000017573	0.560809	6.09395	9.84097	0.00170668	0.0324269	groupIX	8370430	ndufb6	NADH dehydrogenase (ubiquinone) 1 beta subcomplex, 6 [Source:ZFIN;Acc:ZDB-GENE-040426-1781]
ENSGACG00000007007	0.560737	5.55986	10.6962	0.00107358	0.0267694	groupV	9216795	NA	NA
ENSGACG00000005536	0.559867	4.8193	8.94654	0.00277995	0.042032	groupXV	1695972	eif4eb	eukaryotic translation initiation factor 4eb [Source:ZFIN;Acc:ZDB-GENE-041121-14]
ENSGACG00000002023	0.559513	4.92513	8.32474	0.00391088	0.0492276	scaffold_56	62562	sass6	spindle assembly 6 homolog (C. elegans) [Source:ZFIN;Acc:ZDB-GENE-040426-2784]
ENSGACG00000007221	0.558744	7.21138	11.8367	0.000580732	0.0205798	groupXV	4132392	hdac1 (1 of 2)	histone deacetylase 1 [Source:ZFIN;Acc:ZDB-GENE-020419-32]
ENSGACG00000010865	0.557787	5.71347	8.57432	0.00340938	0.0464676	groupXI	8667725	CHMP6 (1 of 2)	charged multivesicular body protein 6 [Source:HGNC Symbol;Acc:HGNC:25675]
ENSGACG00000001920	0.557163	5.51588	10.8113	0.00100885	0.0261007	scaffold_176	102402	dbnla	drebrin-like a [Source:ZFIN;Acc:ZDB-GENE-040704-42]
ENSGACG00000000813	0.557147	5.00688	9.28073	0.00231577	0.038149	scaffold_27	2235631	ARPC4 (1 of 2)	actin related protein 2/3 complex, subunit 4, 20kDa [Source:HGNC Symbol;Acc:HGNC:707]
ENSGACG00000015891	0.555571	4.91969	8.55515	0.00344546	0.0465601	groupIX	65755	DCTN6 (1 of 2)	dynactin 6 [Source:HGNC Symbol;Acc:HGNC:16964]
ENSGACG00000019518	0.554682	5.16401	9.1434	0.00249617	0.0396993	groupIV	25748627	AMIGO2	adhesion molecule with Ig-like domain 2 [Source:HGNC Symbol;Acc:HGNC:24073]
ENSGACG00000008456	0.554193	6.56054	9.42506	0.0021404	0.0365501	groupXVII	7933408	golga7	golgi autoantigen, golgin subfamily a, 7 [Source:ZFIN;Acc:ZDB-GENE-040625-142]
ENSGACG00000016790	0.55378	7.29571	9.00677	0.00268981	0.0413536	groupII	18436053	cops2	COP9 constitutive photomorphogenic homolog subunit 2 (Arabidopsis) [Source:ZFIN;Acc:ZDB-GENE-040625-15]
ENSGACG00000003951	0.5528	6.11026	11.1462	0.000842041	0.0241717	groupVI	4064626	TMEM254	transmembrane protein 254 [Source:HGNC Symbol;Acc:HGNC:25804]
ENSGACG00000014453	0.552688	5.58954	8.83091	0.0029617	0.0433867	groupIII	4404854	dad1	defender against cell death 1 [Source:ZFIN;Acc:ZDB-GENE-060503-233]
ENSGACG00000006355	0.552056	6.97539	8.79593	0.00301904	0.0437835	groupXX	6019972	cmc1	COX assembly mitochondrial protein 1 homolog (S. cerevisiae) [Source:ZFIN;Acc:ZDB-GENE-040426-2626]
ENSGACG00000001846	0.55201	6.6767	10.2974	0.00133214	0.0292159	groupXVI	2557936	uchl3	ubiquitin carboxyl-terminal esterase L3 (ubiquitin thiolesterase) [Source:ZFIN;Acc:ZDB-GENE-050522-158]
ENSGACG00000005022	0.551974	5.46912	9.783	0.00176133	0.03288	groupXVIII	1965951	PSMA6 (1 of 2)	proteasome (prosome, macropain) subunit, alpha type, 6 [Source:HGNC Symbol;Acc:HGNC:9535]
ENSGACG00000019042	0.551763	5.86404	10.5432	0.00116618	0.0278939	groupVII	2417116	pfdn2	prefoldin subunit 2 [Source:ZFIN;Acc:ZDB-GENE-060519-27]
ENSGACG00000000958	0.549192	5.78049	10.7088	0.00106629	0.0267057	scaffold_47	1531377	grpel1	GrpE-like 1, mitochondrial [Source:ZFIN;Acc:ZDB-GENE-051120-111]
ENSGACG00000001498	0.549054	7.35313	8.56351	0.00342969	0.0464676	scaffold_27	4291544	C1orf74	chromosome 1 open reading frame 74 [Source:HGNC Symbol;Acc:HGNC:26319]
ENSGACG00000010610	0.548533	5.00927	8.67166	0.00323197	0.0449189	groupVIII	13395829	NA	NA
ENSGACG00000009677	0.54757	6.81857	9.65371	0.00188969	0.0341926	groupVI	11682141	mettl10	methyltransferase like 10 [Source:ZFIN;Acc:ZDB-GENE-050306-30]
ENSGACG00000008630	0.547505	6.16869	11.0583	0.00088293	0.0246314	groupXII	10775153	naa10	N(alpha)-acetyltransferase 10, NatA catalytic subunit [Source:ZFIN;Acc:ZDB-GENE-040426-2648]
ENSGACG00000012440	0.547437	5.88815	8.91836	0.00282318	0.0423352	scaffold_98	34416	mesdc2	mesoderm development candidate 2 [Source:ZFIN;Acc:ZDB-GENE-070112-2142]
ENSGACG00000006890	0.546752	5.95934	9.84449	0.00170341	0.0324269	groupI	4220184	wrb	tryptophan rich basic protein [Source:ZFIN;Acc:ZDB-GENE-030131-7696]
ENSGACG00000016865	0.546468	5.83649	9.64676	0.00189686	0.0342492	groupIII	12180992	tpm4b	tropomyosin 4b [Source:ZFIN;Acc:ZDB-GENE-030131-2964]
ENSGACG00000020230	0.546169	6.50112	11.2806	0.000783193	0.0235109	groupVII	14507117	c1qbp	complement component 1, q subcomponent binding protein [Source:ZFIN;Acc:ZDB-GENE-050417-408]
ENSGACG00000006187	0.54584	7.29192	9.34392	0.00223726	0.0376175	groupXVII	4907492	timm17a	translocase of inner mitochondrial membrane 17 homolog A (yeast) [Source:ZFIN;Acc:ZDB-GENE-031030-6]
ENSGACG00000019181	0.545483	8.78711	8.8624	0.00291105	0.0429771	groupIX	15686246	rps15a	ribosomal protein S15a [Source:ZFIN;Acc:ZDB-GENE-030131-8708]
ENSGACG00000013237	0.545358	6.25227	8.54181	0.0034708	0.0468061	groupXX	16000615	lamtor2	late endosomal/lysosomal adaptor, MAPK and MTOR activator 2 [Source:ZFIN;Acc:ZDB-GENE-040801-63]
ENSGACG00000013222	0.545322	7.96847	8.718	0.00315083	0.0444914	groupIII	948765	psma8	proteasome (prosome, macropain) subunit, alpha type, 8 [Source:ZFIN;Acc:ZDB-GENE-040426-2194]
ENSGACG00000020096	0.54496	4.44533	8.37374	0.00380681	0.0486708	groupVII	10543173	smfn	small fragment nuclease [Source:ZFIN;Acc:ZDB-GENE-040426-1709]
ENSGACG00000012242	0.544524	6.39823	10.0434	0.00152895	0.0309064	groupVI	16796777	mea1	male-enhanced antigen 1 [Source:ZFIN;Acc:ZDB-GENE-070424-117]
ENSGACG00000005339	0.544223	4.80165	9.07235	0.00259503	0.0404064	groupXI	1282516	coil	coilin p80 [Source:ZFIN;Acc:ZDB-GENE-000330-8]
ENSGACG00000012315	0.543907	4.96286	9.86917	0.00168071	0.0321841	groupXX	13472906	slc25a40	solute carrier family 25, member 40 [Source:ZFIN;Acc:ZDB-GENE-040718-52]
ENSGACG00000013195	0.543649	6.9777	9.283	0.0023129	0.038149	groupXIII	16088591	snrnp27	small nuclear ribonucleoprotein 27 (U4/U6.U5) [Source:ZFIN;Acc:ZDB-GENE-040718-457]
ENSGACG00000009992	0.543165	5.11652	8.56592	0.00342514	0.0464676	groupVIII	12633935	mrpl47	mitochondrial ribosomal protein L47 [Source:ZFIN;Acc:ZDB-GENE-030219-177]
ENSGACG00000018178	0.542535	6.38077	9.20942	0.00240773	0.038997	groupIX	10215136	NA	NA
ENSGACG00000006639	0.541858	5.32497	10.095	0.00148676	0.0306815	groupXVIII	4790382	ppil4	peptidylprolyl isomerase (cyclophilin)-like 4 [Source:ZFIN;Acc:ZDB-GENE-030131-6251]
ENSGACG00000006596	0.541418	5.77689	11.8528	0.000575734	0.0205798	groupXV	2912792	rbb4 (1 of 2)	retinoblastoma binding protein 4 [Source:ZFIN;Acc:ZDB-GENE-030131-445]
ENSGACG00000011261	0.541256	5.02429	9.98601	0.00157734	0.031327	groupXI	9641414	rnps1	RNA binding protein S1, serine-rich domain [Source:ZFIN;Acc:ZDB-GENE-030131-5228]
ENSGACG00000003463	0.541094	5.41476	8.81791	0.00298288	0.0435847	groupV	3628134	vps25	vacuolar protein sorting 25 (yeast) [Source:ZFIN;Acc:ZDB-GENE-050506-30]
ENSGACG00000018575	0.540979	6.94885	8.99668	0.0027047	0.0413536	groupXIV	14723894	hmgcs1	3-hydroxy-3-methylglutaryl-Coenzyme A synthase 1 (soluble) [Source:ZFIN;Acc:ZDB-GENE-040426-1042]
ENSGACG00000016960	0.540716	4.10171	8.46889	0.00361271	0.0479264	groupIX	5907915	casp3a	caspase 3, apoptosis-related cysteine protease a [Source:ZFIN;Acc:ZDB-GENE-011210-1]
ENSGACG00000007556	0.540469	8.90953	9.12797	0.00251731	0.0398131	groupXVI	14796897	bzw1a (1 of 2)	basic leucine zipper and W2 domains 1a [Source:ZFIN;Acc:ZDB-GENE-030131-3951]
ENSGACG00000005590	0.539563	6.56087	8.79022	0.0030285	0.0437835	groupXIX	7062684	INCENP	inner centromere protein antigens 135/155kDa [Source:HGNC Symbol;Acc:HGNC:6058]
ENSGACG00000017138	0.539087	5.87052	8.87008	0.00289882	0.0429679	groupIV	5726916	pdzd11	PDZ domain containing 11 [Source:ZFIN;Acc:ZDB-GENE-040426-2544]
ENSGACG00000003987	0.538262	5.10443	8.36127	0.00383303	0.0488597	groupXIII	1511820	mrpl40	mitochondrial ribosomal protein L40 [Source:ZFIN;Acc:ZDB-GENE-040912-37]
ENSGACG00000008340	0.537793	5.63288	9.28564	0.00230958	0.038149	groupXVIII	7563316	rngtt (2 of 2)	RNA guanylyltransferase and 5'-phosphatase [Source:ZFIN;Acc:ZDB-GENE-040426-2087]
ENSGACG00000008219	0.537168	6.62065	8.3288	0.00390214	0.04919	groupXV	5510289	chmp3	charged multivesicular body protein 3 [Source:ZFIN;Acc:ZDB-GENE-040426-2600]
ENSGACG00000009997	0.536133	7.25838	8.94274	0.00278574	0.0420718	groupVIII	12636042	ndufb5	NADH dehydrogenase (ubiquinone) 1 beta subcomplex 5 [Source:ZFIN;Acc:ZDB-GENE-011010-1]
ENSGACG00000002180	0.53602	4.85064	8.45993	0.00363056	0.047961	groupXXI	3071477	thtpa	thiamine triphosphatase [Source:ZFIN;Acc:ZDB-GENE-070502-2]
ENSGACG00000017823	0.535865	4.85279	9.80694	0.00173855	0.032669	groupIV	9303666	PMF1	polyamine-modulated factor 1 [Source:HGNC Symbol;Acc:HGNC:9112]
ENSGACG00000001206	0.535195	6.84407	8.76757	0.00306634	0.0440696	scaffold_27	3301109	rhoab (1 of 2)	ras homolog gene family, member Ab [Source:ZFIN;Acc:ZDB-GENE-040322-2]
ENSGACG00000012402	0.535091	5.40662	11.2214	0.000808612	0.023856	groupVIII	15711233	npl	N-acetylneuraminate pyruvate lyase (dihydrodipicolinate synthase) [Source:ZFIN;Acc:ZDB-GENE-030131-926]
ENSGACG00000009654	0.533242	4.78149	8.45233	0.00364576	0.04802	groupXII	11995753	CCDC115	coiled-coil domain containing 115 [Source:HGNC Symbol;Acc:HGNC:28178]
ENSGACG00000015499	0.533094	8.25853	8.78943	0.00302981	0.0437835	groupII	8651143	rplp2l	ribosomal protein, large P2, like [Source:ZFIN;Acc:ZDB-GENE-070327-2]
ENSGACG00000005107	0.532922	7.2433	8.48563	0.00357962	0.0476939	groupXVI	10411901	ssb	Sjogren syndrome antigen B (autoantigen La) [Source:ZFIN;Acc:ZDB-GENE-030131-223]
ENSGACG00000018452	0.532691	5.75271	10.0617	0.00151382	0.0308562	groupIX	12243709	timm10	translocase of inner mitochondrial membrane 10 homolog (yeast) [Source:ZFIN;Acc:ZDB-GENE-040718-427]
ENSGACG00000011804	0.532644	5.12445	11.1273	0.000850674	0.0242173	groupI	13966627	usp16	ubiquitin specific protease 16 [Source:ZFIN;Acc:ZDB-GENE-030131-4153]
ENSGACG00000013304	0.532348	7.34031	8.29972	0.00396512	0.0494367	groupXII	18260482	RPL22 (2 of 2)	ribosomal protein L22 [Source:HGNC Symbol;Acc:HGNC:10315]
ENSGACG00000008269	0.530886	5.0618	9.34294	0.00223846	0.0376175	groupXV	5521176	mrpl35	mitochondrial ribosomal protein L35 [Source:ZFIN;Acc:ZDB-GENE-060929-1082]
ENSGACG00000017825	0.530676	5.35651	9.97526	0.00158657	0.031327	groupIV	9306643	tmx2a	thioredoxin-related transmembrane protein 2a [Source:ZFIN;Acc:ZDB-GENE-050208-95]
ENSGACG00000008140	0.52882	7.25466	8.88181	0.00288026	0.0427807	groupVIII	9336459	lsm4	LSM4 homolog, U6 small nuclear RNA associated (S. cerevisiae) [Source:ZFIN;Acc:ZDB-GENE-040426-1652]
ENSGACG00000003220	0.528819	6.54188	9.54194	0.00200829	0.0354011	groupX	4406099	dnajc8	DnaJ (Hsp40) homolog, subfamily C, member 8 [Source:ZFIN;Acc:ZDB-GENE-030131-66]
ENSGACG00000018672	0.528518	6.00566	8.32236	0.00391601	0.0492558	groupIX	13779114	caly	calcyon neuron-specific vesicular protein [Source:ZFIN;Acc:ZDB-GENE-090313-405]
ENSGACG00000009838	0.52757	6.25337	9.70808	0.0018346	0.0335942	groupI	9799920	snrpa	small nuclear ribonucleoprotein polypeptide A [Source:ZFIN;Acc:ZDB-GENE-030131-2841]
ENSGACG00000000665	0.525327	5.99143	8.75332	0.00309039	0.0441732	scaffold_27	1704182	NA	NA
ENSGACG00000006347	0.525168	5.97998	8.84297	0.0029422	0.0431751	groupX	9056192	fam133b	family with sequence similarity 133, member B [Source:ZFIN;Acc:ZDB-GENE-060503-229]
ENSGACG00000008037	0.524819	5.77808	11.098	0.000864229	0.0244245	groupV	9911444	zgc:56095	zgc:56095 [Source:ZFIN;Acc:ZDB-GENE-040426-1948]
ENSGACG00000020588	0.524591	5.84744	8.41604	0.00371926	0.048235	groupVII	20741461	chordc1a	cysteine and histidine-rich domain (CHORD) containing 1a [Source:ZFIN;Acc:ZDB-GENE-050626-79]
ENSGACG00000001715	0.524307	5.56266	8.4272	0.00369649	0.0481674	scaffold_27	5099630	mrps16	mitochondrial ribosomal protein S16 [Source:ZFIN;Acc:ZDB-GENE-041010-123]
ENSGACG00000017548	0.524104	6.55508	9.56234	0.0019861	0.035228	groupIX	8230121	ppa2	pyrophosphatase (inorganic) 2 [Source:ZFIN;Acc:ZDB-GENE-040426-1857]
ENSGACG00000009899	0.523635	7.04229	9.38366	0.00218929	0.0370447	groupXV	8052578	pdcd10b	programmed cell death 10b [Source:ZFIN;Acc:ZDB-GENE-040426-2607]
ENSGACG00000000557	0.523448	6.1174	10.3392	0.00130236	0.0290034	scaffold_27	1192061	mcrs1	microspherule protein 1 [Source:ZFIN;Acc:ZDB-GENE-040426-2434]
ENSGACG00000018353	0.523321	6.5276	10.3465	0.00129722	0.0289645	groupXIV	14039862	lmnb1	lamin B1 [Source:ZFIN;Acc:ZDB-GENE-020424-2]
ENSGACG00000003940	0.523206	6.9952	8.802	0.003009	0.0437273	groupXIII	1503185	ufd1l	ubiquitin fusion degradation 1-like [Source:ZFIN;Acc:ZDB-GENE-040718-150]
ENSGACG00000002784	0.52196	5.83162	8.3961	0.00376026	0.0483906	groupXVI	6653063	jagn1a	jagunal homolog 1a (Drosophila) [Source:ZFIN;Acc:ZDB-GENE-041010-80]
ENSGACG00000018151	0.521134	6.96784	8.59806	0.00336521	0.0461532	groupIX	10131326	psmb3	proteasome (prosome, macropain) subunit, beta type, 3 [Source:ZFIN;Acc:ZDB-GENE-040426-2682]
ENSGACG00000000332	0.520565	8.00311	8.43359	0.00368352	0.0481674	scaffold_27	195509	psma5	proteasome (prosome, macropain) subunit, alpha type,5 [Source:ZFIN;Acc:ZDB-GENE-040625-96]
ENSGACG00000017755	0.5199	8.72304	8.39259	0.00376755	0.0483906	groupIV	9213999	ran	ras-related nuclear protein [Source:ZFIN;Acc:ZDB-GENE-990415-88]
ENSGACG00000015602	0.518789	6.9475	9.26994	0.00232946	0.038149	groupII	9338517	NA	NA
ENSGACG00000000637	0.518032	5.83946	10.6482	0.0011018	0.0269538	scaffold_88	439360	txnl1	thioredoxin-like 1 [Source:ZFIN;Acc:ZDB-GENE-040426-701]
ENSGACG00000006860	0.516151	6.26808	8.58615	0.00338729	0.0462496	groupXIII	5707137	C5orf51	chromosome 5 open reading frame 51 [Source:HGNC Symbol;Acc:HGNC:27750]
ENSGACG00000019748	0.516127	5.65948	10.0686	0.00150817	0.0308254	groupIV	29764508	slc6a1l	solute carrier family 6 (neurotransmitter transporter, GABA), member 1, like [Source:ZFIN;Acc:ZDB-GENE-041210-296]
ENSGACG00000007067	0.515678	5.7396	10.724	0.00105753	0.0266679	groupXII	9108774	srm	spermidine synthase [Source:ZFIN;Acc:ZDB-GENE-040426-1183]
ENSGACG00000006338	0.515312	5.42704	8.78776	0.00303258	0.0437866	groupXV	2741075	srp14	signal recognition particle 14 [Source:ZFIN;Acc:ZDB-GENE-050913-131]
ENSGACG00000003765	0.514892	7.16577	9.51896	0.0020336	0.0356632	groupXX	1812312	zgc:77056	zgc:77056 [Source:ZFIN;Acc:ZDB-GENE-030131-5248]
ENSGACG00000000661	0.513335	6.41642	10.7688	0.00103225	0.026277	scaffold_27	1611162	NA	NA
ENSGACG00000015985	0.511197	7.26252	8.69361	0.00319327	0.0447	groupIII	9112593	cmpk	cytidylate kinase [Source:ZFIN;Acc:ZDB-GENE-040426-2113]
ENSGACG00000002213	0.511113	8.4669	8.3886	0.00377581	0.0483962	groupV	314453	VDAC2 (1 of 2)	voltage-dependent anion channel 2 [Source:HGNC Symbol;Acc:HGNC:12672]
ENSGACG00000018116	0.510201	8.93537	8.62137	0.00332241	0.0456925	groupIV	11480696	HNRNPAB (1 of 2)	heterogeneous nuclear ribonucleoprotein A/B [Source:HGNC Symbol;Acc:HGNC:5034]
ENSGACG00000016967	0.510151	5.11433	8.63557	0.00329662	0.04552	groupIV	5268291	trmt112	tRNA methyltransferase 11-2 homolog (S. cerevisiae) [Source:ZFIN;Acc:ZDB-GENE-050522-30]
ENSGACG00000007897	0.509953	6.49788	8.86079	0.00291361	0.0429771	groupXX	9251806	ck2b	casein kinase 2 beta [Source:ZFIN;Acc:ZDB-GENE-990415-29]
ENSGACG00000014092	0.505968	7.0669	8.80458	0.00300475	0.0437173	groupII	377233	snrpa1	small nuclear ribonucleoprotein polypeptide A' [Source:ZFIN;Acc:ZDB-GENE-041114-82]
ENSGACG00000005414	0.505644	6.48548	8.54573	0.00346334	0.0467647	groupXIX	6889077	tmem258	transmembrane protein 258 [Source:ZFIN;Acc:ZDB-GENE-040426-1739]
ENSGACG00000012282	0.505424	5.67762	10.2577	0.00136112	0.0295042	groupXIX	15695157	sephs1	selenophosphate synthetase 1 [Source:ZFIN;Acc:ZDB-GENE-030131-3670]
ENSGACG00000013130	0.504723	5.13921	9.27478	0.0023233	0.038149	groupXII	17975632	las1l	LAS1-like (S. cerevisiae) [Source:ZFIN;Acc:ZDB-GENE-030131-3625]
ENSGACG00000009978	0.502882	6.26699	8.98968	0.00271509	0.0414445	groupXI	7752136	xab2	XPA binding protein 2 [Source:ZFIN;Acc:ZDB-GENE-040426-685]
ENSGACG00000015413	0.502377	5.58959	8.66267	0.00324794	0.0449944	scaffold_48	1703939	NA	NA
ENSGACG00000015774	0.502307	6.16958	8.75728	0.00308369	0.0441732	groupII	10630375	cyb5b	cytochrome b5 type B [Source:ZFIN;Acc:ZDB-GENE-040426-2614]
ENSGACG00000020217	0.502182	8.35093	8.25947	0.00405401	0.0499614	groupVII	14225069	atp5l	ATP synthase, H+ transporting, mitochondrial F0 complex, subunit g [Source:ZFIN;Acc:ZDB-GENE-030131-5177]
ENSGACG00000012474	0.50213	6.07642	8.50559	0.00354058	0.0473716	groupXIX	15918028	rabl2	RAB, member of RAS oncogene family-like 2 [Source:ZFIN;Acc:ZDB-GENE-060503-464]
ENSGACG00000014785	0.499254	7.48076	9.82091	0.00172539	0.0326011	groupXIII	20017085	seta	SET translocation (myeloid leukemia-associated) A [Source:ZFIN;Acc:ZDB-GENE-030131-2221]
ENSGACG00000016888	0.49765	5.03499	8.7123	0.0031607	0.0445445	groupIX	5862469	FRG1	FSHD region gene 1 [Source:HGNC Symbol;Acc:HGNC:3954]
ENSGACG00000011503	0.497573	5.32844	9.08841	0.00257234	0.0403843	groupXI	10371402	KDELR2 (1 of 2)	KDEL (Lys-Asp-Glu-Leu) endoplasmic reticulum protein retention receptor 2 [Source:HGNC Symbol;Acc:HGNC:6305]
ENSGACG00000003071	0.495571	5.3163	8.91293	0.00283159	0.0423523	groupXX	335696	pmvk	phosphomevalonate kinase [Source:ZFIN;Acc:ZDB-GENE-070410-91]
ENSGACG00000003642	0.49388	5.4018	8.48144	0.00358788	0.0477191	groupXIII	971041	mrpl41	mitochondrial ribosomal protein L41 [Source:ZFIN;Acc:ZDB-GENE-050522-200]
ENSGACG00000018608	0.493687	7.66698	9.47826	0.00207921	0.0360193	groupIV	15871647	zdhhc2	zinc finger, DHHC-type containing 2 [Source:ZFIN;Acc:ZDB-GENE-050320-58]
ENSGACG00000006541	0.493005	5.17791	8.88373	0.00287724	0.0427729	groupXII	8107028	rer1	RER1 retention in endoplasmic reticulum 1 homolog (S. cerevisiae) [Source:ZFIN;Acc:ZDB-GENE-040426-1494]
ENSGACG00000020900	0.492269	5.4388	8.41084	0.00372991	0.048235	groupVII	27717907	ccdc90b	coiled-coil domain containing 90B [Source:ZFIN;Acc:ZDB-GENE-040724-162]
ENSGACG00000012500	0.489575	6.65614	9.2915	0.0023022	0.038149	groupXIX	15928031	arf4a	ADP-ribosylation factor 4a [Source:ZFIN;Acc:ZDB-GENE-040801-109]
ENSGACG00000018654	0.488906	6.44559	9.49972	0.00205504	0.0358184	groupXIV	15066155	auh	AU RNA binding protein/enoyl-Coenzyme A hydratase [Source:ZFIN;Acc:ZDB-GENE-040801-95]
ENSGACG00000020887	0.48888	5.31008	8.5896	0.00338088	0.0462361	groupVII	27609771	cdkn2aipnl	CDKN2A interacting protein N-terminal like [Source:ZFIN;Acc:ZDB-GENE-041010-154]
ENSGACG00000005756	0.488826	5.13765	8.84874	0.00293291	0.0431128	groupXX	5043234	ccdc127a	coiled-coil domain containing 127a [Source:ZFIN;Acc:ZDB-GENE-060825-61]
ENSGACG00000004324	0.486966	6.26131	9.60273	0.00194289	0.0347127	groupXI	52383	gspt1l	G1 to S phase transition 1, like [Source:ZFIN;Acc:ZDB-GENE-030131-4009]
ENSGACG00000005119	0.486428	6.11789	8.31896	0.00392334	0.0493117	groupXIX	6652728	aagab	alpha- and gamma-adaptin binding protein [Source:ZFIN;Acc:ZDB-GENE-040718-120]
ENSGACG00000017641	0.485298	5.32353	8.93924	0.00279109	0.0420783	groupIII	14891605	pold3	polymerase (DNA-directed), delta 3, accessory subunit [Source:ZFIN;Acc:ZDB-GENE-060512-59]
ENSGACG00000010063	0.47987	6.39647	9.04947	0.00262771	0.0406557	groupX	15413093	jtb	jumping translocation breakpoint [Source:ZFIN;Acc:ZDB-GENE-060503-674]
ENSGACG00000002896	0.47748	6.28182	8.56266	0.00343127	0.0464676	groupXXI	7239829	cops5	COP9 constitutive photomorphogenic homolog subunit 5 [Source:ZFIN;Acc:ZDB-GENE-040426-1686]
ENSGACG00000001120	0.471624	7.11009	8.31121	0.00394011	0.0493476	scaffold_221	52503	strap	serine/threonine kinase receptor associated protein [Source:ZFIN;Acc:ZDB-GENE-040426-1110]
ENSGACG00000015208	0.468171	6.11818	9.04384	0.00263582	0.0407443	groupII	6475329	gtf2f2a	general transcription factor IIF, polypeptide 2a [Source:ZFIN;Acc:ZDB-GENE-040625-131]
ENSGACG00000017437	0.467723	6.9077	8.67704	0.00322244	0.0448639	groupIII	14034859	arf1	ADP-ribosylation factor 1 [Source:ZFIN;Acc:ZDB-GENE-010724-5]
ENSGACG00000014978	0.467613	5.4247	8.27827	0.00401223	0.0495538	groupII	5679658	NA	NA
ENSGACG00000007141	0.467202	5.68341	8.30185	0.00396046	0.0494146	groupXX	8092601	FEZ2 (1 of 2)	fasciculation and elongation protein zeta 2 (zygin II) [Source:HGNC Symbol;Acc:HGNC:3660]
ENSGACG00000004199	0.465891	6.21685	8.89855	0.00285397	0.0426125	groupX	6502871	HDGFL1	hepatoma derived growth factor-like 1 [Source:HGNC Symbol;Acc:HGNC:21095]
ENSGACG00000016795	0.465439	6.08666	8.39105	0.00377073	0.0483906	groupIII	11826544	yipf1	Yip1 domain family, member 1 [Source:ZFIN;Acc:ZDB-GENE-040822-35]
ENSGACG00000009161	0.463277	7.44503	8.31715	0.00392725	0.0493245	groupXII	11322238	pa2g4b	proliferation-associated 2G4, b [Source:ZFIN;Acc:ZDB-GENE-030131-2182]
ENSGACG00000002935	0.459799	6.6918	8.44014	0.00367028	0.0481674	groupX	3318408	nelfe	negative elongation factor complex member E [Source:ZFIN;Acc:ZDB-GENE-040718-69]
ENSGACG00000011524	0.455664	6.71666	8.56849	0.00342031	0.0464676	groupXII	15333364	tuba2 (5 of 8)	tubulin, alpha 2 [Source:ZFIN;Acc:ZDB-GENE-040426-1970]
ENSGACG00000003614	0.452866	5.90267	8.63347	0.00330042	0.04552	groupXXI	8259730	bdh1	3-hydroxybutyrate dehydrogenase, type 1 [Source:ZFIN;Acc:ZDB-GENE-070410-130]
